# Supplementary material for: Genome-wide patterns of genetic variation in sweet and grain sorghum (Sorghum bicolor)
Source: Genome Biol. 2011 Nov 21;12(11):R114. doi: 10.1186/gb-2011-12-11-r114 (PMC3334600; doi:10.1186/gb-2011-12-11-r114)
Supplement: Additional file 3 — Table S7. [file gb-2011-12-11-r114-S3.XLS]

## Sheet: Sheet1
Supplementary Table S7. Validation of SNPs identified using Sanger sequencing for 30 genes
ID	referece type	SNP	position	mutation	acid amind	primer F	primer R	Btx623	Ji2371	Keller	E-tian
Sb06g028990	+	1	57713617	CTG<->TTG	L<->L	CCAGGGATACGTTTCTTCCA	CAGGCAGCTGATAGTTGCAG			√	√
	+	2	57713246	CGG<->TGG	R<->W	CCAGGGATACGTTTCTTCCA	CAGGCAGCTGATAGTTGCAG			√	√
	+	3	57713628	CTA<->CTC	L<->L	CCAGGGATACGTTTCTTCCA	CAGGCAGCTGATAGTTGCAG			√	√
	+	4	57713011	GCT<->GCC	A<->A	CCAGGGATACGTTTCTTCCA	CAGGCAGCTGATAGTTGCAG			√	√
Sb06g022450	-	1	51667126	CGC<->CGT	R<->R	ATTTGGGCTCTACCATGTCG	TGGTCCATGGATTAGGCAGT		√	√	√
	-	2	51668551	ACC<->AGC	T<->S	TTAGCAGTTGATCGGGGTCT	TTCAAGTATGGCGACCCTGT			√
	-	3	51674719	AAC<->ACC	N<->T	AGCAAAGCAGCCAGTTAAGC	GTGAGGACCTCCAACCAAGA				√
	-	4	51668487	CTA<->CTC	L<->L	TTAGCAGTTGATCGGGGTCT	TTCAAGTATGGCGACCCTGT			√
Sb03g027960	-	1	55653015	GTT<->ATT	V<->I	CAAGGAGAGGAAAGGGGAAT	CCCCAGTTCTATCACACAGA			√	√
Sb02g040000	+	1	74105191	AGG<->TGG	R<->W	TTCTTGGCCTCGACAGTTCT	CAAGCAGCTCCTTCAGCTTT			√	√
Sb04g034710	-	1	64538703	CTA<->CGA	L<->R	CCTGCCAGCACTAGGGTTT	CTGTCAAGCCACCCTCATCT			√	√
	-	2	64538421	GAG<->AAG	E<->K	CCTGCCAGCACTAGGGTTT	CTGTCAAGCCACCCTCATCT			√
	-	3	64536152	GGG<->AGG	G<->R	AAACCCCATGCCAAATGATA	GCCTGGCAGTGTTCCATAAT			√	√
	-	4	64538730	ATG<->ACG	M<->T	CCTGCCAGCACTAGGGTTT	CTGTCAAGCCACCCTCATCT			√	√
	-	5	64536837	TAA<->TGA	U<->U	AAACCCCATGCCAAATGATA	GCCTGGCAGTGTTCCATAAT			√
	-	6	64539142	GTT<->GTC	V<->V	CCTGCCAGCACTAGGGTTT	CTGTCAAGCCACCCTCATCT			√
	-	7	64537035	GTC<->GGC	V<->G	AAACCCCATGCCAAATGATA	GCCTGGCAGTGTTCCATAAT			√
	-	8	64538199	TCA<->TGA	S<->U	CCTGCCAGCACTAGGGTTT	CTGTCAAGCCACCCTCATCT			√	√
Sb04g036000	-	1	65801640	AAG<->AAA	K<->K	TGTGATGTCAAAGGCACCAT	TGGACAGCCTCCTACCTCAT			√	√
	-	2	65801627	CAA<->GAA	Q<->E	TGTGATGTCAAAGGCACCAT	TGGACAGCCTCCTACCTCAT			√	√
	-	3	65801332	CGA<->CAA	R<->Q	TGTGATGTCAAAGGCACCAT	TGGACAGCCTCCTACCTCAT			√	√
	-	4	65804296	TCG<->TCA	S<->S	CCTTGGTGGCTGCTTATGAT	CACTCCTGCACATCATGGTC			√	√
	-	5	65805067	GTT<->GTG	V<->V	ACCTATGCAAAGCCGCTAAA	CCCATGACTTTTCTCCCAGA			√
	-	6	65803967	GTT<->GCT	V<->A	CCTTGGTGGCTGCTTATGAT	CACTCCTGCACATCATGGTC			√	√
Sb02g030910	-	1	65915422	GTT<->GTC	V<->V	CGGGTTTGGTCTGTTGAAAT	CGAGACCTCTGGCTTCGATA				√
	-	2	65905755	CCG<->TCG	P<->S	TCATTCCCTGTCATTGTGGA	ACTAGTCGCTGGCCAACTGT				√
	-	3	65906924	CCC<->CCT	P<->P	TCATTCCCTGTCATTGTGGA	ACTAGTCGCTGGCCAACTGT			√
	-	4	65906816	ATG<->ATT	M<->I	TCATTCCCTGTCATTGTGGA	ACTAGTCGCTGGCCAACTGT			√
Sb01g001420	+	1	1325367	AAT<->ACT	N<->T	CTCAGCCGCTACAGGTCTCT	AACCCTTGCTGCTCATTCAG				√
	+	2	1327506	CCT<->TCT	P<->S	TGCAGCTGGATGTTGCTACT	TAAGGCCAAACACCCATAGC			√
	+	3	1326646	GAT<->GAC	D<->D	TGCAGCTGGATGTTGCTACT	TAAGGCCAAACACCCATAGC			√
	+	4	1326695	ACC<->GCC	T<->A	TGCAGCTGGATGTTGCTACT	TAAGGCCAAACACCCATAGC			√
	+	5	1325392	AAG<->AAA	K<->K	CTCAGCCGCTACAGGTCTCT	AACCCTTGCTGCTCATTCAG				√
Sb10g001280	-	1	1073152	GTG<->CTG	V<->L	CAAATGGGCTGGAGGAAGTA	CAATGGTACCTGTGCAGCAT				√
	-	2	1072572	ATA<->ACA	I<->T	CAAATGGGCTGGAGGAAGTA	CAATGGTACCTGTGCAGCAT			√	√
	-	3	1072146	TCG<->TCC	S<->S	CAAATGGGCTGGAGGAAGTA	CAATGGTACCTGTGCAGCAT			√	√
	-	4	1071234	GTT<->ATT	V<->I	GGTATGATCCGCCAATTCAT	GGACCTGATTGCACCTCATT			√	√
	-	5	1072441	GTT<->ATT	V<->I	CAAATGGGCTGGAGGAAGTA	CAATGGTACCTGTGCAGCAT			√	√
	-	6	1071178	ACG<->ACC	T<->T	GGTATGATCCGCCAATTCAT	GGACCTGATTGCACCTCATT			√
	-	7	1071696	TCG<->TCC	S<->S	GGTATGATCCGCCAATTCAT	GGACCTGATTGCACCTCATT			√	√
	-	8	1071048	TGG<->AGG	W<->R	GGTATGATCCGCCAATTCAT	GGACCTGATTGCACCTCATT				√
Sb04g006420	-	1	6443045	AAT<->AGT	N<->S	GCCCAAACTATTGGGGTTTT	CTGTGTTGCTTGCCACAGTT			√	√
	-	2	6443340	TCA<->TCT	S<->S	GCCCAAACTATTGGGGTTTT	CTGTGTTGCTTGCCACAGTT			√
Sb04g029510	+	1	59599706	TTG<->CTG	L<->L	TATCGGGCACTCTCTCGTCT	GGAGATGGCTGACCAGATGT		√
	+	2	59602078	ATG<->CTG	M<->L	ATTACAGCTCATGGGGATGC	ACAGCAGAGGTCAGGCACTT				√
	+	3	59603703	ACG<->ACA	T<->T	TGAACGCAAGTTTGACGAAG	GCCATACTTCCCAGTTGCAT		√	√	√
	+	4	59601948	AAG<->AAA	K<->K	ATTACAGCTCATGGGGATGC	ACAGCAGAGGTCAGGCACTT		√
	+	5	59601941	TCG<->TTG	S<->L	ATTACAGCTCATGGGGATGC	ACAGCAGAGGTCAGGCACTT			√
Sb01g043690	-	1	66832169	TCG<->TTG	S<->L	CGCCTTGGTGGTATTTCATC	GAAATGATTGCAGGGCATCT			√
	-	2	66829998	GCT<->GCC	A<->A	TTCACAACCGTCAACCTCAG	ACGTTTTGTCCCTGGTCTTG		√
	-	3	66836107	GAG<->GGG	E<->G	CCAGGAGAAGGTGGTGGTAA	GACGCACTCCTTGACCTGAT				√
Sb09g004830	+	1	5909536	CGA<->TGA	R<->U	GTTTTTGACATGTGCCATCG	AAACAGCATGGGACTCTTGG			√	√
Sb07g026320	-	1	61517209	GCC<->GCT	A<->A	GATGGAGGACGTGATGGTCT	ATCCAAAGCGAGGGAGAAAG		√		√
	-	2	61513019	GTC<->ATC	V<->I	GATGCTTTTGTCCTGCCTTC	GTAAATGGCAAATGCCCAAG			√	√
Sb09g018720	-	1	46911290	GAG<->GAT	E<->D	TTGTGGCACCACCTTTGTTA	TATGATGCTGCAAGGAGTGC			√	√
Sb04g026110	-	1	55907096	TCG<->TCA	S<->S	CAGTTACCCTTGGTGCTCCT	GTCCAACTTCTCGCCGATT		√	√	√
	-	2	55903804	GAG<->GAT	E<->D	ATGCTGAGGCATCCAGTACC	CGCTGGCTGGTTTATATGGT			√	√
Sb06g033160	+	1	61194289	GTT<->ATT	V<->I	TGATGATTTTCTCCCGTTGC	ACATGGCTGTCATCGAGTTG			√
	+	2	61194873	AAT<->AAG	N<->K	TGATGATTTTCTCCCGTTGC	ACATGGCTGTCATCGAGTTG			√	√
	+	3	61193881	TCG<->ACG	S<->T	TGATGATTTTCTCCCGTTGC	ACATGGCTGTCATCGAGTTG			√	√
	+	4	61189890	AGC<->AGT	S<->S	ACGGGATCCCACTTCACTT	ACTGCAGGCACCAATTAACC				√
	+	5	61191804	ATT<->ATC	I<->I	TACCAGGGAGCAGAGCAAGT	ACGCCCTCAAGTCCATACAC			√	√
	+	6	61191973	ATG<->GTG	M<->V	TACCAGGGAGCAGAGCAAGT	ACGCCCTCAAGTCCATACAC			√
	+	7	61189746	GCC<->GCG	A<->A	ACGGGATCCCACTTCACTT	ACTGCAGGCACCAATTAACC		√		√
	+	8	61193831	ATC<->AGC	I<->S	TGATGATTTTCTCCCGTTGC	ACATGGCTGTCATCGAGTTG			√
	+	9	61193838	TAT<->TAC	Y<->Y	TGATGATTTTCTCCCGTTGC	ACATGGCTGTCATCGAGTTG			√	√
	+	10	61194345	AAC<->AAT	N<->N	TGATGATTTTCTCCCGTTGC	ACATGGCTGTCATCGAGTTG			√
Sb02g043160	+	1	76910573	GGA<->GGG	G<->G	ACCGCACGTTTCTGTATGTG	CGCCCAGAGGTACAACTCAT				√
	+	2	76918889	AGA<->AAA	R<->K	GAGCCCCCAATATCTTCCTC	CCAGAGCTAGCACGGACTCT			√	√
Sb06g028240	+	1	57077778	CGT<->AGT	R<->S	TGTCATCCCAGCACCTGATA	TGGCGTGTTCTCAAGTTACG			√	√
	+	2	57077976	CGC<->TGC	R<->C	TGTCATCCCAGCACCTGATA	TGGCGTGTTCTCAAGTTACG			√	√
	+	3	57078087	CGC<->TGC	R<->C	TGTCATCCCAGCACCTGATA	TGGCGTGTTCTCAAGTTACG			√	√
	+	4	57077859	CGC<->TGC	R<->C	TGTCATCCCAGCACCTGATA	TGGCGTGTTCTCAAGTTACG			√	√
	+	5	57079016	ACG<->ACA	T<->T	AGCTGTATGGGGAGCATCAG	TTGTTGATCCAAGCAGGAAG		√	√	√
	+	6	57077334	CGA<->TGA	R<->U	TGTCATCCCAGCACCTGATA	TGGCGTGTTCTCAAGTTACG			√	√
	+	7	57077747	TGT<->TGC	C<->C	TGTCATCCCAGCACCTGATA	TGGCGTGTTCTCAAGTTACG			√	√
	+	8	57078213	GAT<->AAT	D<->N	TGTCATCCCAGCACCTGATA	TGGCGTGTTCTCAAGTTACG			√	√
Sb02g043170	+	1	76924776	ACT<->ACC	T<->T	CACTGGTTTGCCAGGAATTC	CGGACAAGAAACCTCTTCCA			√	√
	+	2	76924049	CCA<->CCG	P<->P	CACTGGTTTGCCAGGAATTC	CGGACAAGAAACCTCTTCCA			√
	+	3	76922403	TTG<->TCG	L<->S	CACAGTTCTTCCAGCACCAA	TCACTACAGAAGCCGCAAGA			√
	+	4	76923141	CTT<->CTA	L<->L	CACAGTTCTTCCAGCACCAA	TCACTACAGAAGCCGCAAGA			√
	+	5	76921486	CAG<->CAA	Q<->Q	TCTCCAGTCCGTGACAGTTG	CTAGCATTAGCAACAAGGGC				√
	+	6	76922959	GAG<->AAG	E<->K	CACAGTTCTTCCAGCACCAA	TCACTACAGAAGCCGCAAGA			√	√
	+	7	76923614	GCC<->ACC	A<->T	CACAGTTCTTCCAGCACCAA	TCACTACAGAAGCCGCAAGA			√
	+	8	76924077	ATT<->TTT	I<->F	CACTGGTTTGCCAGGAATTC	CGGACAAGAAACCTCTTCCA			√
Sb05g001010	-	1	1019650	ACG<->ATG	T<->M	ACCAACTTCAGAGCCCACAT	TGGTGTGATGTCACCCATCT			√	√
	-	2	1020837	TCG<->TCC	S<->S	TACTACCGCCAGACCCAGAC	GCGACCATGTCCTTTTGAGA			√	√
	-	3	1020843	CGG<->CGC	R<->R	TACTACCGCCAGACCCAGAC	GCGACCATGTCCTTTTGAGA		√
	-	4	1019446	TGG<->TAG	W<->U	ACCAACTTCAGAGCCCACAT	TGGTGTGATGTCACCCATCT				√
	-	5	1021293	ACT<->ACC	T<->T	TACTACCGCCAGACCCAGAC	GCGACCATGTCCTTTTGAGA		√
Sb10g004260	+	1	3776976	CGC<->CAC	R<->H	CTCGGCTGATAACTGAAGGA	TTAGTCTCAGGGCCACCATC			√	√
Sb01g033540	-	1	56868104	CAC<->CGC	H<->R	GCCTTGTGCCAATAAAGCTC	TGAATGAGAAAGGGGAATGC				√
	-	2	56869070	GAA<->CAA	E<->Q	ATCGGATCAAGGTGGATGTC	GTGGGCATTTGACTCTGTGA			√
	-	3	56868089	TTG<->TCG	L<->S	GCCTTGTGCCAATAAAGCTC	TGAATGAGAAAGGGGAATGC				√
	-	4	56869642	AGG<->GGG	R<->G	ATCGGATCAAGGTGGATGTC	GTGGGCATTTGACTCTGTGA			√	√
	-	5	56869110	ACG<->ACA	T<->T	ATCGGATCAAGGTGGATGTC	GTGGGCATTTGACTCTGTGA			√
	-	6	56869661	GTG<->GTC	V<->V	ATCGGATCAAGGTGGATGTC	GTGGGCATTTGACTCTGTGA			√
	-	7	56870110	TCA<->CCA	S<->P	ATCGGATCAAGGTGGATGTC	GTGGGCATTTGACTCTGTGA				√
	-	8	56867939	CAG<->CGG	Q<->R	GCCTTGTGCCAATAAAGCTC	TGAATGAGAAAGGGGAATGC			√	√
	-	9	56869011	CCC<->CCT	P<->P	ATCGGATCAAGGTGGATGTC	GTGGGCATTTGACTCTGTGA			√
	-	10	56869098	ATT<->ATC	I<->I	ATCGGATCAAGGTGGATGTC	GTGGGCATTTGACTCTGTGA				√
	-	11	56868143	CTC<->CGC	L<->R	GCCTTGTGCCAATAAAGCTC	TGAATGAGAAAGGGGAATGC				√
	-	12	56869041	GCA<->GCG	A<->A	ATCGGATCAAGGTGGATGTC	GTGGGCATTTGACTCTGTGA			√	√
Sb05g001000	-	1	998829	TTT<->TCT	F<->S	GTCGGCAGGGTTTTCTTGTA	TCATGCCTGTCACAAAATCC				√
	-	2	998775	CCG<->CTG	P<->L	GTCGGCAGGGTTTTCTTGTA	TCATGCCTGTCACAAAATCC			√	√
	-	3	998982	CTC<->CCC	L<->P	GTCGGCAGGGTTTTCTTGTA	TCATGCCTGTCACAAAATCC			√	√
	-	4	1001351	CTG<->CTT	L<->L	TGTTGCTCCTCGTGCTAATG	AGCAGTCGTGGAAGAAGAGG				√
Sb07g005440	+	1	7606325	TCG<->TTG	S<->L	GTGACGGGGAATCTTGAAAA	AAAATGCCCATAGCCAACAG				√
	+	2	7605502	CTA<->CCA	L<->P	CTGCTGACCTCACAGTTGGA	CTGGCACCCCTCATGTTACT			√
Sb02g041550	+	1	75340403	ACG<->GCG	T<->A	TGCAGAGTACCGTGAAGCTC	TCCACTCCTTCCTGGTTCAC			√
	+	2	75340552	ATC<->ATT	I<->I	TGCAGAGTACCGTGAAGCTC	TCCACTCCTTCCTGGTTCAC			√
	+	3	75341515	CAC<->CAT	H<->H	GGCTTAGCCCAAAGATTG	GGATGCCTGAACGCTAACAT				√
	+	4	75342527	TAT<->TAC	Y<->Y	ATGGACGGTATCCGTACTCG	CCAGAAAGCAGAGTCCTTGG			√	√
	+	5	75341438	CGT<->TGT	R<->C	GGCTTAGCCCAAAGATTG	GGATGCCTGAACGCTAACAT				√
	+	6	75342802	ACG<->ACA	T<->T	ATGGACGGTATCCGTACTCG	CCAGAAAGCAGAGTCCTTGG				√
	+	7	75341351	GGA<->AGA	G<->R	GGCTTAGCCCAAAGATTG	GGATGCCTGAACGCTAACAT			√	√
	+	8	75342128	TGA<->CGA	U<->R	ATGGACGGTATCCGTACTCG	CCAGAAAGCAGAGTCCTTGG			√
	+	9	75341501	CGG<->TGG	R<->W	GGCTTAGCCCAAAGATTG	GGATGCCTGAACGCTAACAT				√
Sb05g002600	-	1	2756601	ATC<->ATA	I<->I	GAGCGGAAATGGATCTAAACC	CACATGGCACCATGACTTAC			√	√
	-	2	2757401	CGC<->AGC	R<->S	GAGCGGAAATGGATCTAAACC	CACATGGCACCATGACTTAC			√	√
	-	3	2756646	CTC<->CTG	L<->L	GAGCGGAAATGGATCTAAACC	CACATGGCACCATGACTTAC			√	√
	-	4	2757366	CCA<->CCG	P<->P	GAGCGGAAATGGATCTAAACC	CACATGGCACCATGACTTAC		√
Sb04g035960	+	1	65766565	ATA<->ATT	I<->I	GAGATCGATCGGAAATTTGG	GCGAAGAACGAATCCTTGAG			√	√
	+	2	65765994	GAG<->GGG	E<->G	GAGATCGATCGGAAATTTGG	GCGAAGAACGAATCCTTGAG			√	√
	+	3	65766519	AGT<->AAT	S<->N	GAGATCGATCGGAAATTTGG	GCGAAGAACGAATCCTTGAG			√	√
Sb04g024570	-	1	54351052	GTG<->GAG	V<->E	CACAGCCACTCAGGCTGATA	CATCCCATGGACCTGATACC			√
	-	2	54352172	ACT<->ACC	T<->T	ATTTCTCCGACCTCGGATCT	TATCAGCCTGAGTGGCTGTG			√	√
	-	3	54352709	AGG<->AGA	R<->R	ATTTCTCCGACCTCGGATCT	TATCAGCCTGAGTGGCTGTG				√
	-	4	54350412	CAG<->CAA	Q<->Q	GCTTTGCCTGCTGGTCTTAC	ATTTGATTTGCCTCGTCAGC			√
	-	5	54352727	AAA<->AAG	K<->K	ATTTCTCCGACCTCGGATCT	TATCAGCCTGAGTGGCTGTG			√	√
	-	6	54352685	ACC<->ACA	T<->T	ATTTCTCCGACCTCGGATCT	TATCAGCCTGAGTGGCTGTG			√	√
	-	7	54351601	TTG<->TCG	L<->S	CACAGCCACTCAGGCTGATA	CATCCCATGGACCTGATACC			√
	-	8	54352673	TTT<->TTC	F<->F	ATTTCTCCGACCTCGGATCT	TATCAGCCTGAGTGGCTGTG			√	√
	-	9	54351799	AAC<->GAC	N<->D	ATTTCTCCGACCTCGGATCT	TATCAGCCTGAGTGGCTGTG			√	√
	-	10	54351833	ACA<->ACG	T<->T	ATTTCTCCGACCTCGGATCT	TATCAGCCTGAGTGGCTGTG			√	√
Sb01g048590	+	1	71556434	AAG<->AAA	K<->K	TGGGCCTAATCAACCTTCAG	AAGGCGCGTGAAGTAGATGT		√
	+	2	71559646	TTA<->TAA	L<->U	CAAGGTTTGTCAACGGTCAG	GTGCTGCATTCCAAGTTCCT			√
	+	3	71559263	TCT<->CCT	S<->P	CAAGGTTTGTCAACGGTCAG	GTGCTGCATTCCAAGTTCCT			√
	+	4	71558642	GTA<->CTA	V<->L	CAAGGTTTGTCAACGGTCAG	GTGCTGCATTCCAAGTTCCT			√
	+	5	71558489	ATA<->GTA	I<->V	TGCTGGCAACTTTCTTGTTG	CTGACCGTTGACAAACCTTG			√
	+	6	71558665	AGG<->AGT	R<->S	CAAGGTTTGTCAACGGTCAG	GTGCTGCATTCCAAGTTCCT			√	√
	+	7	71558100	TGT<->TTT	C<->F	TGCTGGCAACTTTCTTGTTG	CTGACCGTTGACAAACCTTG			√	√
√	not predicted
√	wrong prediction
