# Supplementary material for: Genome-wide patterns of genetic variation in sweet and grain sorghum (Sorghum bicolor)
Source: Genome Biol. 2011 Nov 21;12(11):R114. doi: 10.1186/gb-2011-12-11-r114 (PMC3334600; doi:10.1186/gb-2011-12-11-r114)
Supplement: Additional file 4 — Table S9. [file gb-2011-12-11-r114-S4.XLS]

## Sheet: Fam_count
ID	Name	Bona fide gene	Low Confidence gene	Pseudogene	Transposon
PF00004	ATPase family associated with various cellular activities (AAA)	121	0	0	2
PF00005	ABC transporter	200	1	0	0
PF00006	ATP synthase alpha/beta family, nucleotide-binding domain	6	0	0	0
PF00008	EGF-like domain	8	0	0	0
PF00009	Elongation factor Tu GTP binding domain	29	2	0	1
PF00010	Helix-loop-helix DNA-binding domain	155	0	0	0
PF00011	Hsp20/alpha crystallin family	37	0	0	0
PF00012	Hsp70 protein	29	0	0	0
PF00013	KH domain	57	0	0	2
PF00016	Ribulose bisphosphate carboxylase large chain, catalytic domain	1	0	0	0
PF00018	SH3 domain	5	0	0	0
PF00020	TNFR/NGFR cysteine-rich region	1	0	0	0
PF00022	Actin	17	0	0	0
PF00023	Ankyrin repeat	618	0	0	0
PF00024	PAN domain	38	4	0	0
PF00025	ADP-ribosylation factor family	22	0	0	0
PF00026	Eukaryotic aspartyl protease	5	0	0	0
PF00027	Cyclic nucleotide-binding domain	30	0	0	0
PF00031	Cystatin domain	11	1	0	0
PF00032	Cytochrome b(C-terminal)/b6/petD	0	1	0	1
PF00033	Cytochrome b(N-terminal)/b6/petB	1	0	0	0
PF00034	Cytochrome c	4	0	0	0
PF00035	Double-stranded RNA binding motif	44	0	0	0
PF00036	EF hand	426	8	0	2
PF00037	4Fe-4S binding domain	8	1	0	0
PF00041	Fibronectin type III domain	2	0	0	0
PF00042	Globin	2	0	0	0
PF00043	Glutathione S-transferase, C-terminal domain	87	2	0	0
PF00044	Glyceraldehyde 3-phosphate dehydrogenase, NAD binding domain	8	0	0	0
PF00046	Homeobox domain	68	0	0	0
PF00056	lactate/malate dehydrogenase, NAD binding domain	12	0	0	0
PF00057	Low-density lipoprotein receptor domain class A	1	0	0	0
PF00059	Lectin C-type domain	1	0	0	0
PF00060	Ligand-gated ion channel	18	0	0	0
PF00063	Myosin head (motor domain)	12	0	0	0
PF00067	Cytochrome P450	299	16	0	0
PF00069	Protein kinase domain	1030	54	0	4
PF00070	Pyridine nucleotide-disulphide oxidoreductase	31	0	0	0
PF00071	Ras family	54	0	1	0
PF00072	Response regulator receiver domain	41	1	0	0
PF00075	RNase H	0	0	3	0
PF00076	RNA recognition motif. (a.k.a. RRM, RBD, or RNP domain)	382	3	0	0
PF00078	Reverse transcriptase (RNA-dependent DNA polymerase)	7	7	60	4
PF00079	Serpin (serine protease inhibitor)	16	0	0	0
PF00080	Copper/zinc superoxide dismutase (SODC)	5	0	0	0
PF00081	Iron/manganese superoxide dismutases, alpha-hairpin domain	3	0	0	0
PF00082	Subtilase family	46	1	0	0
PF00083	Sugar (and other) transporter	79	0	0	0
PF00085	Thioredoxin	53	0	0	0
PF00089	Trypsin	9	0	0	0
PF00091	Tubulin/FtsZ family, GTPase domain	18	0	0	0
PF00092	von Willebrand factor type A domain	14	0	6	0
PF00096	Zinc finger, C2H2 type	283	0	0	0
PF00097	Zinc finger, C3HC4 type (RING finger)	428	6	5	1
PF00098	Zinc knuckle	294	125	33	19
PF00101	Ribulose bisphosphate carboxylase, small chain	1	0	0	0
PF00102	Protein-tyrosine phosphatase	2	0	0	0
PF00106	short chain dehydrogenase	90	0	0	0
PF00107	Zinc-binding dehydrogenase	46	0	0	0
PF00108	Thiolase, N-terminal domain	4	0	0	0
PF00109	Beta-ketoacyl synthase, N-terminal domain	5	0	0	0
PF00111	2Fe-2S iron-sulfur cluster binding domain	20	0	0	0
PF00112	Papain family cysteine protease	40	1	0	0
PF00113	Enolase, C-terminal TIM barrel domain	3	0	0	0
PF00117	Glutamine amidotransferase class-I	13	0	0	0
PF00118	TCP-1/cpn60 chaperonin family	17	0	0	0
PF00119	ATP synthase A chain	1	0	0	0
PF00120	Glutamine synthetase, catalytic domain	5	0	0	0
PF00121	Triosephosphate isomerase	3	0	0	0
PF00122	E1-E2 ATPase	37	1	0	0
PF00125	Core histone H2A/H2B/H3/H4	74	1	0	1
PF00127	Copper binding proteins, plastocyanin/azurin family	2	0	0	0
PF00128	Alpha amylase, catalytic domain	12	0	0	0
PF00130	Phorbol esters/diacylglycerol binding domain (C1 domain)	10	0	0	0
PF00132	Bacterial transferase hexapeptide (three repeats)	63	0	0	0
PF00133	tRNA synthetases class I (I, L, M and V)	5	0	0	0
PF00134	Cyclin, N-terminal domain	42	0	0	0
PF00136	DNA polymerase family B	4	0	0	0
PF00137	ATP synthase subunit C	10	0	0	0
PF00139	Legume lectin domain	54	1	0	1
PF00140	Sigma-70 factor, region 1.2	3	0	0	0
PF00141	Peroxidase	149	0	0	0
PF00145	C-5 cytosine-specific DNA methylase	2	0	0	0
PF00149	Calcineurin-like phosphoesterase	62	0	0	0
PF00150	Cellulase (glycosyl hydrolase family 5)	3	0	0	0
PF00152	tRNA synthetases class II (D, K and N)	8	0	0	0
PF00153	Mitochondrial carrier protein	173	0	0	1
PF00154	recA bacterial DNA recombination protein	3	0	0	0
PF00155	Aminotransferase class I and II	33	1	0	0
PF00156	Phosphoribosyl transferase domain	16	3	0	0
PF00160	Cyclophilin type peptidyl-prolyl cis-trans isomerase/CLD	26	0	0	0
PF00161	Ribosome inactivating protein	3	0	0	0
PF00162	Phosphoglycerate kinase	3	0	0	0
PF00163	Ribosomal protein S4/S9 N-terminal domain	5	0	0	0
PF00164	Ribosomal protein S12	3	1	0	0
PF00166	Chaperonin 10 Kd subunit	9	0	0	0
PF00168	C2 domain	121	0	0	0
PF00169	PH domain	29	0	0	0
PF00170	bZIP transcription factor	96	1	0	1
PF00171	Aldehyde dehydrogenase family	15	0	0	0
PF00173	Cytochrome b5-like Heme/Steroid binding domain	19	0	0	0
PF00174	Oxidoreductase molybdopterin binding domain	5	0	0	0
PF00175	Oxidoreductase NAD-binding domain	17	0	0	0
PF00176	SNF2 family N-terminal domain	27	0	0	0
PF00177	Ribosomal protein S7p/S5e	2	0	0	0
PF00179	Ubiquitin-conjugating enzyme	47	0	0	0
PF00180	Isocitrate/isopropylmalate dehydrogenase	7	0	0	0
PF00181	Ribosomal Proteins L2, RNA binding domain	4	0	0	1
PF00182	Chitinase class I	17	0	0	0
PF00183	Hsp90 protein	7	0	0	0
PF00185	Aspartate/ornithine carbamoyltransferase, Asp/Orn binding domain	2	0	0	0
PF00186	Dihydrofolate reductase	1	0	0	0
PF00187	Chitin recognition protein	10	0	0	0
PF00188	SCP-like extracellular protein	13	0	0	0
PF00189	Ribosomal protein S3, C-terminal domain	2	0	0	0
PF00190	Cupin	58	0	0	0
PF00191	Annexin	41	2	0	0
PF00194	Eukaryotic-type carbonic anhydrase	6	0	0	0
PF00195	Chalcone and stilbene synthases, N-terminal domain	36	0	0	0
PF00197	Trypsin and protease inhibitor	1	0	0	0
PF00198	2-oxoacid dehydrogenases acyltransferase (catalytic domain)	7	0	0	0
PF00199	Catalase	3	0	0	0
PF00201	UDP-glucoronosyl and UDP-glucosyl transferase	12	0	0	0
PF00202	Aminotransferase class-III	8	0	0	0
PF00203	Ribosomal protein S19	4	0	0	0
PF00204	DNA gyrase B	2	0	0	0
PF00205	Thiamine pyrophosphate enzyme, central domain	6	0	0	0
PF00206	Lyase	3	0	0	0
PF00208	Glutamate/Leucine/Phenylalanine/Valine dehydrogenase	3	0	0	0
PF00210	Ferritin-like domain	2	0	0	0
PF00213	ATP synthase delta (OSCP) subunit	2	0	0	0
PF00215	Orotidine 5'-phosphate decarboxylase / HUMPS family	2	0	0	0
PF00218	Indole-3-glycerol phosphate synthase	4	0	0	0
PF00221	Phenylalanine and histidine ammonia-lyase	9	0	0	0
PF00224	Pyruvate kinase, barrel domain	11	0	0	0
PF00225	Kinesin motor domain	47	0	0	0
PF00226	DnaJ domain	109	1	0	0
PF00227	Proteasome A-type and B-type	23	0	0	0
PF00228	Bowman-Birk serine protease inhibitor family	21	0	0	0
PF00230	Major intrinsic protein	37	0	0	0
PF00231	ATP synthase	2	0	0	0
PF00232	Glycosyl hydrolase family 1	36	0	0	0
PF00234	Protease inhibitor/seed storage/LTP family	103	2	0	0
PF00235	Profilin	3	0	0	0
PF00237	Ribosomal protein L22p/L17e	5	0	0	0
PF00238	Ribosomal protein L14p/L23e	5	0	0	0
PF00240	Ubiquitin family	99	13	0	5
PF00241	Cofilin/tropomyosin-type actin-binding protein	10	0	0	0
PF00244	14-3-3 protein	6	0	0	0
PF00246	Zinc carboxypeptidase	2	0	0	0
PF00248	Aldo/keto reductase family	40	0	0	0
PF00249	Myb-like DNA-binding domain	374	2	0	0
PF00251	Glycosyl hydrolases family 32 N terminal	12	0	0	0
PF00253	Ribosomal protein S14p/S29e	4	0	0	0
PF00254	FKBP-type peptidyl-prolyl cis-trans isomerase	29	0	0	0
PF00255	Glutathione peroxidase	7	0	0	0
PF00256	Ribosomal protein L15	4	0	0	0
PF00257	Dehydrin	4	0	0	0
PF00258	Flavodoxin	11	0	0	0
PF00262	Calreticulin family	5	0	0	0
PF00264	Common central domain of tyrosinase	8	0	0	0
PF00265	Thymidine kinase	1	0	0	0
PF00266	Aminotransferase class-V	4	0	0	0
PF00268	Ribonucleotide reductase, small chain	2	0	0	0
PF00270	DEAD/DEAH box helicase	84	1	0	0
PF00271	Helicase conserved C-terminal domain	128	3	0	1
PF00274	Fructose-bisphosphate aldolase class-I	6	0	0	0
PF00275	EPSP synthase (3-phosphoshikimate 1-carboxyvinyltransferase)	1	0	0	0
PF00276	Ribosomal protein L23	2	1	0	0
PF00278	Pyridoxal-dependent decarboxylase, C-terminal sheet domain	7	0	0	0
PF00280	Potato inhibitor I family	20	4	0	0
PF00281	Ribosomal protein L5	6	0	0	0
PF00282	Pyridoxal-dependent decarboxylase conserved domain	16	0	0	0
PF00285	Citrate synthase	2	0	0	0
PF00288	GHMP kinases N terminal domain	11	0	0	0
PF00289	Carbamoyl-phosphate synthase L chain, N-terminal domain	5	0	0	0
PF00290	Tryptophan synthase alpha chain	3	0	0	0
PF00291	Pyridoxal-phosphate dependent enzyme	14	0	0	0
PF00293	NUDIX domain	22	0	0	0
PF00294	pfkB family carbohydrate kinase	13	0	0	0
PF00295	Glycosyl hydrolases family 28	36	0	0	0
PF00297	Ribosomal protein L3	4	0	0	0
PF00298	Ribosomal protein L11, RNA binding domain	5	0	0	0
PF00300	Phosphoglycerate mutase family	18	0	0	0
PF00301	Rubredoxin	3	0	0	0
PF00303	Thymidylate synthase	1	0	0	0
PF00304	Gamma-thionin family	12	1	0	0
PF00305	Lipoxygenase	12	0	0	0
PF00306	ATP synthase alpha/beta chain, C terminal domain	7	1	0	1
PF00307	Calponin homology (CH) domain	21	0	0	0
PF00310	Glutamine amidotransferases class-II	11	2	0	0
PF00311	Phosphoenolpyruvate carboxylase	6	0	0	0
PF00312	Ribosomal protein S15	5	1	0	0
PF00313	'Cold-shock' DNA-binding domain	2	0	0	0
PF00314	Thaumatin family	44	0	0	0
PF00316	Fructose-1-6-bisphosphatase	5	0	0	0
PF00317	Ribonucleotide reductase, all-alpha domain	2	0	0	0
PF00318	Ribosomal protein S2	4	1	0	0
PF00319	SRF-type transcription factor (DNA-binding and dimerisation domain)	65	8	0	3
PF00320	GATA zinc finger	35	1	0	0
PF00321	Plant thionin	1	0	0	0
PF00324	Amino acid permease	14	0	0	0
PF00326	Prolyl oligopeptidase family	11	0	0	0
PF00327	Ribosomal protein L30p/L7e	6	1	0	0
PF00328	Histidine acid phosphatase	3	0	0	0
PF00329	Respiratory-chain NADH dehydrogenase, 30 Kd subunit	0	2	0	0
PF00330	Aconitase family (aconitate hydratase)	5	0	0	0
PF00331	Glycosyl hydrolase family 10	11	0	0	0
PF00332	Glycosyl hydrolases family 17	52	0	0	0
PF00333	Ribosomal protein S5, N-terminal domain	5	0	0	0
PF00334	Nucleoside diphosphate kinase	5	0	0	0
PF00335	Tetraspanin family	15	0	0	0
PF00337	Galactoside-binding lectin	11	0	0	0
PF00338	Ribosomal protein S10p/S20e	3	0	0	0
PF00342	Phosphoglucose isomerase	2	0	0	0
PF00343	Carbohydrate phosphorylase	2	0	0	0
PF00344	eubacterial secY protein	2	0	0	0
PF00347	Ribosomal protein L6	7	0	0	0
PF00348	Polyprenyl synthetase	8	0	1	0
PF00349	Hexokinase	7	0	0	0
PF00350	Dynamin family	18	0	0	0
PF00352	Transcription factor TFIID (or TATA-binding protein, TBP)	8	0	0	0
PF00355	Rieske [2Fe-2S] domain	9	0	0	0
PF00357	Integrin alpha cytoplasmic region	5	0	0	0
PF00360	Phytochrome region	4	0	0	0
PF00364	Biotin-requiring enzyme	10	0	0	0
PF00365	Phosphofructokinase	6	0	0	0
PF00366	Ribosomal protein S17	5	0	0	0
PF00368	Hydroxymethylglutaryl-coenzyme A reductase	3	0	0	0
PF00370	FGGY family of carbohydrate kinases, N-terminal domain	3	0	0	0
PF00378	Enoyl-CoA hydratase/isomerase family	15	0	0	0
PF00380	Ribosomal protein S9/S16	4	0	0	0
PF00382	Transcription factor TFIIB repeat	11	0	0	0
PF00383	Cytidine and deoxycytidylate deaminase zinc-binding region	9	1	0	0
PF00384	Molybdopterin oxidoreductase	1	0	0	0
PF00385	'chromo' (CHRromatin Organisation MOdifier) domain	15	3	6	0
PF00387	Phosphatidylinositol-specific phospholipase C, Y domain	6	0	0	0
PF00388	Phosphatidylinositol-specific phospholipase C, X domain	6	0	0	0
PF00389	D-isomer specific 2-hydroxyacid dehydrogenase, catalytic domain	16	1	0	0
PF00390	Malic enzyme, N-terminal domain	8	0	0	0
PF00391	PEP-utilising enzyme, mobile domain	2	0	0	0
PF00393	6-phosphogluconate dehydrogenase, C-terminal domain	2	0	0	0
PF00394	Multicopper oxidase	41	1	0	0
PF00395	S-layer homology domain	1	0	0	0
PF00396	Granulin	4	0	0	0
PF00397	WW domain	14	0	0	0
PF00398	Ribosomal RNA adenine dimethylase	4	0	0	0
PF00400	WD domain, G-beta repeat	1057	6	0	0
PF00401	ATP synthase, Delta/Epsilon chain, long alpha-helix domain	1	0	0	0
PF00403	Heavy-metal-associated domain	85	1	0	0
PF00406	Adenylate kinase	12	0	0	0
PF00407	Pathogenesis-related protein Bet v I family	7	0	0	0
PF00408	Phosphoglucomutase/phosphomannomutase, C-terminal domain	3	0	0	0
PF00410	Ribosomal protein S8	5	0	0	0
PF00411	Ribosomal protein S11	5	0	0	0
PF00412	LIM domain	14	0	0	0
PF00413	Matrixin	4	0	0	0
PF00415	Regulator of chromosome condensation (RCC1)	119	0	0	0
PF00416	Ribosomal protein S13/S18	3	0	0	0
PF00420	NADH-ubiquinone/plastoquinone oxidoreductase chain 4L	1	1	0	0
PF00421	Photosystem II protein	2	1	0	0
PF00425	chorismate binding enzyme	4	0	0	0
PF00428	60s Acidic ribosomal protein	9	0	0	0
PF00430	ATP synthase B/B' CF(0)	1	0	0	0
PF00432	Prenyltransferase and squalene oxidase repeat	52	0	0	0
PF00433	Protein kinase C terminal domain	6	0	0	0
PF00436	Single-strand binding protein family	3	0	0	0
PF00438	S-adenosylmethionine synthetase, N-terminal domain	3	0	0	0
PF00439	Bromodomain	19	0	0	0
PF00441	Acyl-CoA dehydrogenase, C-terminal domain	6	0	0	0
PF00443	Ubiquitin carboxyl-terminal hydrolase	30	0	0	0
PF00444	Ribosomal protein L36	1	0	0	0
PF00445	Ribonuclease T2 family	7	0	0	0
PF00447	HSF-type DNA-binding	24	0	0	0
PF00448	SRP54-type protein, GTPase domain	9	1	0	0
PF00449	Urease alpha-subunit, N-terminal domain	1	0	0	0
PF00450	Serine carboxypeptidase	53	1	0	0
PF00453	Ribosomal protein L20	3	2	0	0
PF00454	Phosphatidylinositol 3- and 4-kinase	15	0	0	0
PF00456	Transketolase, thiamine diphosphate binding domain	4	0	0	0
PF00459	Inositol monophosphatase family	7	0	0	0
PF00462	Glutaredoxin	58	2	0	1
PF00463	Isocitrate lyase family	1	0	0	0
PF00464	Serine hydroxymethyltransferase	4	0	0	0
PF00466	Ribosomal protein L10	5	0	0	0
PF00467	KOW motif	23	0	0	0
PF00468	Ribosomal protein L34	2	0	0	0
PF00471	Ribosomal protein L33	1	0	0	0
PF00472	Peptidyl-tRNA hydrolase domain	7	0	0	0
PF00475	Imidazoleglycerol-phosphate dehydratase	1	0	0	0
PF00476	DNA polymerase family A	3	0	0	0
PF00477	Small hydrophilic plant seed protein	4	0	0	0
PF00478	IMP dehydrogenase / GMP reductase domain	2	0	0	0
PF00479	Glucose-6-phosphate dehydrogenase, NAD binding domain	5	0	0	0
PF00481	Protein phosphatase 2C	75	0	0	0
PF00483	Nucleotidyl transferase	8	0	0	0
PF00484	Carbonic anhydrase	6	0	0	0
PF00485	Phosphoribulokinase / Uridine kinase family	9	0	0	0
PF00487	Fatty acid desaturase	13	0	0	0
PF00488	MutS domain V	6	0	0	0
PF00490	Delta-aminolevulinic acid dehydratase	1	0	0	0
PF00491	Arginase family	1	0	0	0
PF00493	MCM2/3/5 family	9	0	0	0
PF00494	Squalene/phytoene synthase	4	0	0	0
PF00498	FHA domain	13	0	0	0
PF00499	NADH-ubiquinone/plastoquinone oxidoreductase chain 6	0	1	0	0
PF00501	AMP-binding enzyme	49	0	0	0
PF00503	G-protein alpha subunit	4	0	0	0
PF00504	Chlorophyll A-B binding protein	18	0	0	0
PF00505	HMG (high mobility group) box	12	0	0	0
PF00507	NADH-ubiquinone/plastoquinone oxidoreductase, chain 3	1	1	0	0
PF00512	His Kinase A (phosphoacceptor) domain	14	0	0	0
PF00514	Armadillo/beta-catenin-like repeat	380	1	0	2
PF00515	Tetratricopeptide repeat	417	0	0	9
PF00520	Ion transport protein	25	0	0	0
PF00521	DNA gyrase/topoisomerase IV, subunit A	2	0	0	0
PF00533	BRCA1 C Terminus (BRCT) domain	39	0	0	0
PF00534	Glycosyl transferases group 1	27	0	0	0
PF00535	Glycosyl transferase family 2	14	0	0	0
PF00536	SAM domain (Sterile alpha motif)	10	0	0	0
PF00538	linker histone H1 and H5 family	14	0	0	0
PF00542	Ribosomal protein L7/L12 C-terminal domain	4	0	0	0
PF00543	Nitrogen regulatory protein P-II	1	0	0	0
PF00544	Pectate lyase	10	0	0	0
PF00547	Urease, gamma subunit	1	0	0	0
PF00549	CoA-ligase	3	0	0	0
PF00550	Phosphopantetheine attachment site	12	0	0	0
PF00551	Formyl transferase	3	0	0	0
PF00557	metallopeptidase family M24	11	0	0	0
PF00560	Leucine Rich Repeat	6543	775	0	67
PF00561	alpha/beta hydrolase fold	97	0	0	0
PF00562	RNA polymerase Rpb2, domain 6	6	0	0	0
PF00564	PB1 domain	35	0	0	0
PF00565	Staphylococcal nuclease homologue	10	0	0	0
PF00566	TBC domain	7	0	0	0
PF00567	Tudor domain	2	0	0	0
PF00569	Zinc finger, ZZ type	12	0	0	0
PF00570	HRDC domain	5	0	0	0
PF00571	CBS domain pair	50	0	0	0
PF00572	Ribosomal protein L13	4	0	0	0
PF00573	Ribosomal protein L4/L1 family	5	0	0	0
PF00574	Clp protease	10	0	0	0
PF00575	S1 RNA binding domain	28	0	0	0
PF00576	Transthyretin precursor (formerly prealbumin)	1	0	0	0
PF00578	AhpC/TSA family	3	0	0	0
PF00579	tRNA synthetases class I (W and Y)	4	0	0	0
PF00580	UvrD/REP helicase	1	0	0	0
PF00581	Rhodanese-like domain	21	0	0	0
PF00582	Universal stress protein family	39	0	0	0
PF00583	Acetyltransferase (GNAT) family	39	0	0	0
PF00584	SecE/Sec61-gamma subunits of protein translocation complex	2	0	0	0
PF00585	C-terminal regulatory domain of Threonine dehydratase	2	0	0	0
PF00586	AIR synthase related protein, N-terminal domain	3	0	0	1
PF00587	tRNA synthetase class II core domain (G, H, P, S and T)	13	0	0	0
PF00588	SpoU rRNA Methylase family	6	0	0	0
PF00590	Tetrapyrrole (Corrin/Porphyrin) Methylases	3	0	0	0
PF00591	Glycosyl transferase family, a/b domain	1	0	0	0
PF00595	PDZ domain (Also known as DHR or GLGF)	5	0	0	0
PF00596	Class II Aldolase and Adducin N-terminal domain	1	0	0	0
PF00609	Diacylglycerol kinase accessory domain	8	0	0	0
PF00610	Domain found in Dishevelled, Egl-10, and Pleckstrin	2	0	0	0
PF00612	IQ calmodulin-binding motif	137	0	2	0
PF00613	Phosphoinositide 3-kinase family, accessory domain (PIK domain)	2	0	0	0
PF00614	Phospholipase D Active site motif	29	0	0	0
PF00620	RhoGAP domain	11	0	0	0
PF00622	SPRY domain	6	0	0	0
PF00623	RNA polymerase Rpb1, domain 2	7	0	0	0
PF00625	Guanylate kinase	2	1	0	0
PF00626	Gelsolin repeat	39	0	0	0
PF00627	UBA/TS-N domain	47	0	0	0
PF00628	PHD-finger	123	1	2	1
PF00630	Filamin/ABP280 repeat	1	0	0	0
PF00632	HECT-domain (ubiquitin-transferase)	9	0	0	0
PF00633	Helix-hairpin-helix motif	12	0	0	0
PF00634	BRCA2 repeat	6	0	0	0
PF00635	MSP (Major sperm protein) domain	13	2	0	0
PF00636	RNase3 domain	13	0	0	0
PF00637	Region in Clathrin and VPS	15	0	0	0
PF00638	RanBP1 domain	4	0	0	0
PF00639	PPIC-type PPIASE domain	4	0	0	0
PF00641	Zn-finger in Ran binding protein and others	39	0	0	0
PF00642	Zinc finger C-x8-C-x5-C-x3-H type (and similar)	134	1	0	0
PF00643	B-box zinc finger	51	0	0	3
PF00644	Poly(ADP-ribose) polymerase catalytic domain	4	0	0	0
PF00645	Poly(ADP-ribose) polymerase and DNA-Ligase Zn-finger region	4	0	0	0
PF00646	F-box domain	488	25	0	16
PF00647	Elongation factor 1 gamma, conserved domain	2	0	0	0
PF00648	Calpain family cysteine protease	1	0	0	0
PF00650	CRAL/TRIO domain	26	0	0	0
PF00651	BTB/POZ domain	127	2	0	2
PF00652	Ricin-type beta-trefoil lectin domain	3	0	0	0
PF00654	Voltage gated chloride channel	9	0	0	0
PF00656	Caspase domain	12	0	0	0
PF00657	GDSL-like Lipase/Acylhydrolase	128	0	0	0
PF00658	Poly-adenylate binding protein, unique domain	4	0	0	1
PF00664	ABC transporter transmembrane region	80	1	0	0
PF00665	Integrase core domain	3	2	36	2
PF00667	FAD binding domain	4	0	0	0
PF00670	S-adenosyl-L-homocysteine hydrolase, NAD binding domain	1	0	0	0
PF00673	ribosomal L5P family C-terminus	7	0	0	0
PF00675	Insulinase (Peptidase family M16)	10	0	0	0
PF00676	Dehydrogenase E1 component	6	0	0	0
PF00677	Lumazine binding domain	1	0	0	0
PF00679	Elongation factor G C-terminus	12	0	0	0
PF00682	HMGL-like	4	0	0	0
PF00683	TB domain	1	0	0	0
PF00684	DnaJ central domain (4 repeats)	9	0	0	0
PF00685	Sulfotransferase domain	18	0	0	0
PF00686	Starch binding domain	4	0	0	0
PF00687	Ribosomal protein L1p/L10e family	5	0	0	0
PF00689	Cation transporting ATPase, C-terminus	15	0	0	0
PF00690	Cation transporter/ATPase, N-terminus	25	1	0	0
PF00692	dUTPase	1	0	0	0
PF00694	Aconitase C-terminal domain	5	0	0	0
PF00696	Amino acid kinase family	12	1	0	0
PF00697	N-(5'phosphoribosyl)anthranilate (PRA) isomerase	2	0	0	0
PF00699	Urease beta subunit	1	0	0	0
PF00701	Dihydrodipicolinate synthetase family	2	0	0	0
PF00702	haloacid dehalogenase-like hydrolase	83	0	0	0
PF00703	Glycosyl hydrolases family 2, immunoglobulin-like beta-sandwich domain	1	0	0	0
PF00704	Glycosyl hydrolases family 18	24	0	0	0
PF00705	Proliferating cell nuclear antigen, N-terminal domain	3	0	0	0
PF00707	Translation initiation factor IF-3, C-terminal domain	1	1	0	0
PF00708	Acylphosphatase	2	0	0	0
PF00709	Adenylosuccinate synthetase	2	0	0	0
PF00717	Peptidase S24-like	11	0	0	0
PF00719	Inorganic pyrophosphatase	7	0	0	0
PF00722	Glycosyl hydrolases family 16	34	0	0	0
PF00724	NADH:flavin oxidoreductase / NADH oxidase family	12	0	0	0
PF00725	3-hydroxyacyl-CoA dehydrogenase, C-terminal domain	4	0	0	0
PF00728	Glycosyl hydrolase family 20, catalytic domain	4	0	0	0
PF00730	HhH-GPD superfamily base excision DNA repair protein	11	0	0	0
PF00731	AIR carboxylase	1	0	0	0
PF00732	GMC oxidoreductase	11	0	0	0
PF00733	Asparagine synthase	3	0	0	0
PF00736	EF-1 guanine nucleotide exchange domain	3	0	0	0
PF00737	Photosystem II 10 kDa phosphoprotein	1	0	0	0
PF00742	Homoserine dehydrogenase	2	0	0	0
PF00745	Glutamyl-tRNAGlu reductase, dimerisation domain	2	0	0	0
PF00749	tRNA synthetases class I (E and Q), catalytic domain	5	0	0	0
PF00750	tRNA synthetases class I (R)	1	0	0	0
PF00752	XPG N-terminal domain	6	1	0	0
PF00753	Metallo-beta-lactamase superfamily	14	0	0	0
PF00754	F5/8 type C domain	3	0	0	0
PF00756	Putative esterase	1	0	0	0
PF00759	Glycosyl hydrolase family 9	23	0	0	0
PF00762	Ferrochelatase	3	0	0	0
PF00763	Tetrahydrofolate dehydrogenase/cyclohydrolase, catalytic domain	3	0	0	0
PF00764	Arginosuccinate synthase	1	0	0	0
PF00766	Electron transfer flavoprotein FAD-binding domain	1	0	0	0
PF00773	RNB-like protein	3	0	0	0
PF00777	Glycosyltransferase family 29 (sialyltransferase)	2	0	0	0
PF00781	Diacylglycerol kinase catalytic domain (presumed)	16	0	0	0
PF00782	Dual specificity phosphatase, catalytic domain	15	0	0	0
PF00784	MyTH4 domain	1	1	0	0
PF00786	P21-Rho-binding domain	15	0	0	0
PF00787	PX domain	9	0	0	0
PF00789	UBX domain	10	0	0	0
PF00790	VHS domain	10	0	0	0
PF00792	Phosphoinositide 3-kinase C2	1	0	0	0
PF00793	DAHP synthetase I family	1	0	0	0
PF00795	Carbon-nitrogen hydrolase	10	0	0	0
PF00800	Prephenate dehydratase	4	0	0	0
PF00804	Syntaxin	10	0	0	0
PF00805	Pentapeptide repeats (8 copies)	10	0	0	0
PF00806	Pumilio-family RNA binding repeat	100	3	0	0
PF00808	Histone-like transcription factor (CBF/NF-Y) and archaeal histone	60	0	0	0
PF00809	Pterin binding enzyme	2	0	0	0
PF00810	ER lumen protein retaining receptor	4	0	0	0
PF00814	Glycoprotease family	2	0	0	0
PF00815	Histidinol dehydrogenase	1	0	0	0
PF00817	impB/mucB/samB family	3	0	0	0
PF00826	Ribosomal L10	3	0	0	0
PF00827	Ribosomal L15	2	0	0	0
PF00828	Eukaryotic ribosomal protein L18	3	0	0	0
PF00829	Ribosomal prokaryotic L21 protein	2	0	0	0
PF00830	Ribosomal L28 family	2	0	0	0
PF00831	Ribosomal L29 protein	4	0	0	0
PF00832	Ribosomal L39 protein	2	0	0	0
PF00833	Ribosomal S17	1	0	0	0
PF00834	Ribulose-phosphate 3 epimerase family	2	0	0	0
PF00838	Translationally controlled tumour protein	2	0	0	0
PF00847	AP2 domain	171	5	0	1
PF00849	RNA pseudouridylate synthase	7	0	0	0
PF00850	Histone deacetylase domain	12	0	0	0
PF00854	POT family	79	0	0	0
PF00855	PWWP domain	11	0	0	0
PF00856	SET domain	47	0	0	0
PF00857	Isochorismatase family	3	0	0	0
PF00860	Permease family	12	0	0	0
PF00861	Ribosomal L18p/L5e family	7	0	0	0
PF00862	Sucrose synthase	5	0	0	0
PF00867	XPG I-region	6	0	0	0
PF00875	DNA photolyase	8	0	0	0
PF00883	Cytosol aminopeptidase family, catalytic domain	2	0	0	0
PF00885	6,7-dimethyl-8-ribityllumazine synthase	2	0	0	0
PF00886	Ribosomal protein S16	1	1	0	0
PF00887	Acyl CoA binding protein	4	0	0	0
PF00888	Cullin family	8	0	0	0
PF00889	Elongation factor TS	3	0	0	0
PF00890	FAD binding domain	3	0	0	0
PF00891	O-methyltransferase	42	0	0	1
PF00892	Integral membrane protein DUF6	143	1	0	0
PF00899	ThiF family	17	0	0	0
PF00900	Ribosomal family S4e	4	0	0	0
PF00902	Sec-independent protein translocase protein (TatC)	1	0	0	0
PF00903	Glyoxalase/Bleomycin resistance protein/Dioxygenase superfamily	15	0	0	0
PF00904	Involucrin repeat	11	0	0	0
PF00909	Ammonium Transporter Family	8	0	0	0
PF00916	Sulfate transporter family	11	0	0	0
PF00917	MATH domain	82	0	0	1
PF00919	Uncharacterized protein family UPF0004	2	0	0	0
PF00920	Dehydratase family	1	0	0	0
PF00923	Transaldolase	2	0	0	0
PF00924	Mechanosensitive ion channel	6	0	0	0
PF00925	GTP cyclohydrolase II	3	0	0	0
PF00926	3,4-dihydroxy-2-butanone 4-phosphate synthase	3	0	0	0
PF00928	Adaptor complexes medium subunit family	7	0	0	0
PF00929	Exonuclease	16	0	0	0
PF00930	Dipeptidyl peptidase IV (DPP IV) N-terminal region	1	0	0	0
PF00931	NB-ARC domain	183	24	0	2
PF00933	Glycosyl hydrolase family 3 N terminal domain	17	0	0	0
PF00935	Ribosomal protein L44	3	0	0	0
PF00939	Sodium:sulfate symporter transmembrane region	6	0	0	0
PF00940	DNA-dependent RNA polymerase	2	0	0	0
PF00941	FAD binding domain in molybdopterin dehydrogenase	8	0	0	0
PF00953	Glycosyl transferase family 4	2	0	0	0
PF00954	S-locus glycoprotein family	50	7	0	0
PF00956	Nucleosome assembly protein (NAP)	4	0	0	0
PF00957	Synaptobrevin	14	0	0	0
PF00958	GMP synthase C terminal domain	1	0	0	0
PF00962	Adenosine/AMP deaminase	3	0	0	0
PF00967	Barwin family	4	1	0	0
PF00970	Oxidoreductase FAD-binding domain	6	0	0	0
PF00977	Histidine biosynthesis protein	3	0	0	0
PF00982	Glycosyltransferase family 20	11	0	0	0
PF00984	UDP-glucose/GDP-mannose dehydrogenase family, central domain	4	0	0	0
PF00986	DNA gyrase B subunit, carboxyl terminus	1	0	0	0
PF00988	Carbamoyl-phosphate synthase small chain, CPSase domain	1	0	0	0
PF00989	PAS fold	15	0	0	0
PF00994	Probable molybdopterin binding domain	3	0	0	0
PF00995	Sec1 family	7	0	0	0
PF00996	GDP dissociation inhibitor	4	0	0	0
PF00999	Sodium/hydrogen exchanger family	27	0	0	0
PF01000	RNA polymerase Rpb3/RpoA insert domain	2	0	0	0
PF01008	Initiation factor 2 subunit family	5	0	0	0
PF01011	PQQ enzyme repeat	11	0	0	0
PF01012	Electron transfer flavoprotein domain	2	0	0	0
PF01014	Uricase	2	0	0	0
PF01015	Ribosomal S3Ae family	4	0	0	0
PF01016	Ribosomal L27 protein	3	0	0	0
PF01018	GTP1/OBG	2	0	0	0
PF01019	Gamma-glutamyltranspeptidase	2	0	0	0
PF01020	Ribosomal L40e family	6	0	0	0
PF01025	GrpE	4	0	0	0
PF01026	TatD related DNase	2	0	0	0
PF01027	Uncharacterised protein family UPF0005	16	0	0	0
PF01028	Eukaryotic DNA topoisomerase I, catalytic core	1	0	0	0
PF01029	NusB family	2	0	0	0
PF01031	Dynamin central region	6	0	0	0
PF01039	Carboxyl transferase domain	3	0	0	0
PF01040	UbiA prenyltransferase family	7	0	0	0
PF01042	Endoribonuclease L-PSP	1	0	0	0
PF01043	SecA preprotein cross-linking domain	2	0	0	0
PF01053	Cys/Met metabolism PLP-dependent enzyme	4	0	0	0
PF01055	Glycosyl hydrolases family 31	5	0	0	0
PF01058	NADH ubiquinone oxidoreductase, 20 Kd subunit	3	0	0	0
PF01061	ABC-2 type transporter	71	0	0	0
PF01063	Aminotransferase class IV	7	0	0	0
PF01066	CDP-alcohol phosphatidyltransferase	6	0	0	0
PF01068	ATP dependent DNA ligase domain	2	0	0	0
PF01070	FMN-dependent dehydrogenase	6	0	0	0
PF01071	Phosphoribosylglycinamide synthetase, ATP-grasp (A) domain	4	0	0	0
PF01073	3-beta hydroxysteroid dehydrogenase/isomerase family	11	0	0	0
PF01074	Glycosyl hydrolases family 38 N-terminal domain	4	0	0	0
PF01077	Nitrite and sulphite reductase 4Fe-4S domain	2	0	0	0
PF01080	Presenilin	2	0	0	0
PF01081	KDPG and KHG aldolase	1	0	0	0
PF01084	Ribosomal protein S18	3	0	0	0
PF01088	Ubiquitin carboxyl-terminal hydrolase, family 1	6	0	0	0
PF01090	Ribosomal protein S19e	2	0	0	0
PF01092	Ribosomal protein S6e	2	0	0	0
PF01094	Receptor family ligand binding region	20	0	0	0
PF01095	Pectinesterase	39	0	0	0
PF01096	Transcription factor S-II (TFIIS)	7	0	0	0
PF01103	Surface antigen	8	0	0	0
PF01105	emp24/gp25L/p24 family/GOLD	15	0	0	0
PF01106	NifU-like domain	8	1	0	0
PF01107	Viral movement protein (MP)	1	0	0	0
PF01111	Cyclin-dependent kinase regulatory subunit	1	0	0	0
PF01112	Asparaginase	3	0	1	0
PF01113	Dihydrodipicolinate reductase, N-terminus	3	0	0	0
PF01115	F-actin capping protein, beta subunit	1	0	0	0
PF01116	Fructose-bisphosphate aldolase class-II	1	0	0	0
PF01118	Semialdehyde dehydrogenase, NAD binding domain	2	0	0	0
PF01119	DNA mismatch repair protein, C-terminal domain	2	0	0	0
PF01121	Dephospho-CoA kinase	2	0	0	0
PF01124	MAPEG family	2	0	0	0
PF01125	G10 protein	2	0	0	0
PF01128	Uncharacterized protein family UPF0007	1	0	0	0
PF01131	DNA topoisomerase	3	0	0	0
PF01132	Elongation factor P (EF-P) OB domain	2	0	0	0
PF01133	Enhancer of rudimentary	2	0	0	0
PF01134	Glucose inhibited division protein A	1	0	0	0
PF01135	Protein-L-isoaspartate(D-aspartate) O-methyltransferase (PCMT)	2	0	0	0
PF01137	RNA 3'-terminal phosphate cyclase	1	0	0	0
PF01138	3' exoribonuclease family, domain 1	12	0	0	0
PF01142	tRNA pseudouridine synthase D (TruD)	2	0	0	0
PF01145	SPFH domain / Band 7 family	11	0	0	0
PF01148	Cytidylyltransferase family	6	0	0	0
PF01149	Formamidopyrimidine-DNA glycosylase N-terminal domain	2	0	0	0
PF01150	GDA1/CD39 (nucleoside phosphatase) family	11	0	0	0
PF01152	Bacterial-like globin	1	0	0	0
PF01154	Hydroxymethylglutaryl-coenzyme A synthase N terminal	3	0	0	0
PF01156	Inosine-uridine preferring nucleoside hydrolase	3	0	0	0
PF01157	Ribosomal protein L21e	2	0	0	0
PF01158	Ribosomal protein L36e	3	0	0	0
PF01159	Ribosomal protein L6e	2	0	0	0
PF01161	Phosphatidylethanolamine-binding protein	20	0	0	0
PF01162	PET112 family, C terminal region	1	0	0	0
PF01163	RIO1 family	3	0	0	0
PF01165	Ribosomal protein S21	2	0	0	0
PF01167	Tub family	12	0	0	0
PF01168	Alanine racemase, N-terminal domain	2	0	0	0
PF01169	Uncharacterized protein family UPF0016	9	0	0	0
PF01170	Putative RNA methylase family UPF0020	1	0	0	0
PF01171	PP-loop family	1	0	0	0
PF01172	Shwachman-Bodian-Diamond syndrome (SBDS) proteins	1	0	0	0
PF01174	SNO glutamine amidotransferase family	1	0	0	0
PF01176	Translation initiation factor 1A / IF-1	3	0	0	0
PF01179	Copper amine oxidase, enzyme domain	6	0	0	0
PF01180	Dihydroorotate dehydrogenase	2	0	0	0
PF01187	Macrophage migration inhibitory factor (MIF)	3	0	0	0
PF01189	NOL1/NOP2/sun family	5	0	0	0
PF01190	Pollen proteins Ole e I family	14	0	0	0
PF01191	RNA polymerase Rpb5, C-terminal domain	4	0	0	0
PF01192	RNA polymerase Rpb6	2	0	0	0
PF01193	RNA polymerase Rpb3/Rpb11 dimerisation domain	6	0	0	0
PF01194	RNA polymerases N / 8 kDa subunit	2	0	0	0
PF01195	Peptidyl-tRNA hydrolase	4	0	0	0
PF01196	Ribosomal protein L17	3	0	0	0
PF01197	Ribosomal protein L31	1	0	0	0
PF01198	Ribosomal protein L31e	2	0	0	0
PF01199	Ribosomal protein L34e	3	0	0	0
PF01200	Ribosomal protein S28e	2	0	0	0
PF01201	Ribosomal protein S8e	3	0	0	0
PF01202	Shikimate kinase	4	0	0	0
PF01204	Trehalase	1	0	0	0
PF01205	Uncharacterized protein family UPF0029	1	0	0	0
PF01207	Dihydrouridine synthase (Dus)	4	0	0	0
PF01208	Uroporphyrinogen decarboxylase (URO-D)	2	0	0	0
PF01209	ubiE/COQ5 methyltransferase family	3	0	0	0
PF01210	NAD-dependent glycerol-3-phosphate dehydrogenase N-terminus	2	0	0	0
PF01212	Beta-eliminating lyase	2	0	0	0
PF01213	Adenylate cyclase associated (CAP) N terminal	2	0	0	0
PF01214	Casein kinase II regulatory subunit	3	0	0	0
PF01215	Cytochrome c oxidase subunit Vb	3	0	0	0
PF01217	Clathrin adaptor complex small chain	9	0	0	0
PF01218	Coproporphyrinogen III oxidase	2	0	0	0
PF01221	Dynein light chain type 1	8	0	0	0
PF01222	Ergosterol biosynthesis ERG4/ERG24 family	2	0	0	0
PF01225	Mur ligase family, catalytic domain	1	0	0	0
PF01227	GTP cyclohydrolase I	2	0	0	0
PF01230	HIT domain	7	0	0	0
PF01233	Myristoyl-CoA:protein N-myristoyltransferase, N-terminal domain	1	0	0	0
PF01237	Oxysterol-binding protein	7	0	0	0
PF01238	Phosphomannose isomerase type I	2	0	0	0
PF01239	Protein prenyltransferase alpha subunit repeat	18	0	0	0
PF01241	Photosystem I psaG / psaK	2	0	0	0
PF01243	Pyridoxamine 5'-phosphate oxidase	5	0	0	0
PF01245	Ribosomal protein L19	2	0	0	0
PF01246	Ribosomal protein L24e	3	0	0	0
PF01247	Ribosomal protein L35Ae	4	0	0	0
PF01248	Ribosomal protein L7Ae/L30e/S12e/Gadd45 family	13	0	0	0
PF01249	Ribosomal protein S21e	2	0	0	0
PF01250	Ribosomal protein S6	2	0	0	0
PF01251	Ribosomal protein S7e	2	0	0	0
PF01253	Translation initiation factor SUI1	6	0	0	0
PF01255	Putative undecaprenyl diphosphate synthase	5	0	0	0
PF01256	Carbohydrate kinase	1	0	0	0
PF01257	Respiratory-chain NADH dehydrogenase 24 Kd subunit	1	0	0	0
PF01259	SAICAR synthetase	1	0	0	0
PF01261	Xylose isomerase-like TIM barrel	1	0	0	0
PF01262	Alanine dehydrogenase/PNT, C-terminal domain	1	0	0	0
PF01263	Aldose 1-epimerase	19	0	0	0
PF01264	Chorismate synthase	1	0	0	0
PF01266	FAD dependent oxidoreductase	11	0	0	0
PF01267	F-actin capping protein alpha subunit	1	0	0	0
PF01268	Formate--tetrahydrofolate ligase	1	0	0	0
PF01269	Fibrillarin	2	0	0	0
PF01273	LBP / BPI / CETP family, N-terminal domain	2	0	0	0
PF01274	Malate synthase	1	0	0	0
PF01276	Orn/Lys/Arg decarboxylase, major domain	1	0	0	0
PF01277	Oleosin	5	1	0	0
PF01280	Ribosomal protein L19e	3	0	0	0
PF01281	Ribosomal protein L9, N-terminal domain	2	0	0	0
PF01282	Ribosomal protein S24e	3	0	0	0
PF01283	Ribosomal protein S26e	2	0	0	0
PF01284	Membrane-associating domain	1	0	0	0
PF01287	Eukaryotic initiation factor 5A hypusine, DNA-binding OB fold	2	0	0	0
PF01288	7,8-dihydro-6-hydroxymethylpterin-pyrophosphokinase (HPPK)	2	0	0	0
PF01293	Phosphoenolpyruvate carboxykinase	1	0	0	0
PF01294	Ribosomal protein L13e	3	0	0	0
PF01300	yrdC domain	2	0	0	0
PF01301	Glycosyl hydrolases family 35	12	0	0	0
PF01302	CAP-Gly domain	2	0	0	0
PF01305	Ribosomal protein L15 amino terminal region	2	0	0	0
PF01315	Aldehyde oxidase and xanthine dehydrogenase, a/b hammerhead domain	8	0	0	0
PF01323	DSBA-like thioredoxin domain	1	0	0	0
PF01326	Pyruvate phosphate dikinase, PEP/pyruvate binding domain	2	0	0	0
PF01327	Polypeptide deformylase	2	0	0	0
PF01329	Pterin 4 alpha carbinolamine dehydratase	1	0	0	0
PF01331	mRNA capping enzyme, catalytic domain	1	0	0	0
PF01336	OB-fold nucleic acid binding domain	19	0	0	0
PF01343	Peptidase family S49	2	0	0	0
PF01344	Kelch motif	193	0	0	0
PF01348	Type II intron maturase	2	0	0	0
PF01351	Ribonuclease HII	2	0	0	0
PF01357	Pollen allergen	81	0	0	0
PF01363	FYVE zinc finger	18	0	0	0
PF01367	5'-3' exonuclease, C-terminal SAM fold	3	0	0	0
PF01369	Sec7 domain	7	0	0	0
PF01370	NAD dependent epimerase/dehydratase family	88	0	0	1
PF01373	Glycosyl hydrolase family 14	10	0	0	0
PF01379	Porphobilinogen deaminase, dipyromethane cofactor binding domain	2	0	0	0
PF01380	SIS domain	3	0	0	0
PF01381	Helix-turn-helix	3	0	0	0
PF01384	Phosphate transporter family	1	0	0	0
PF01388	ARID/BRIGHT DNA binding domain	4	0	0	0
PF01391	Collagen triple helix repeat (20 copies)	2	0	0	0
PF01394	Clathrin propeller repeat	14	0	0	0
PF01396	Topoisomerase DNA binding C4 zinc finger	2	0	0	0
PF01397	Terpene synthase, N-terminal domain	32	1	0	0
PF01398	Mov34/MPN/PAD-1 family	11	0	0	0
PF01399	PCI domain	20	0	0	0
PF01406	tRNA synthetases class I (C) catalytic domain	3	0	0	0
PF01408	Oxidoreductase family, NAD-binding Rossmann fold	5	0	0	0
PF01409	tRNA synthetases class II core domain (F)	2	0	0	0
PF01411	tRNA synthetases class II (A)	2	0	0	0
PF01412	Putative GTPase activating protein for Arf	15	0	0	0
PF01416	tRNA pseudouridine synthase	8	0	0	0
PF01417	ENTH domain	9	0	0	0
PF01419	Jacalin-like lectin domain	25	1	0	0
PF01422	NF-X1 type zinc finger	20	0	0	9
PF01423	LSM domain	20	0	0	0
PF01424	R3H domain	2	0	0	0
PF01425	Amidase	12	0	0	0
PF01426	BAH domain	17	0	0	0
PF01428	AN1-like Zinc finger	18	0	0	0
PF01429	Methyl-CpG binding domain	19	0	0	0
PF01432	Peptidase family M3	3	0	0	0
PF01433	Peptidase family M1	5	0	0	0
PF01434	Peptidase family M41	9	0	0	0
PF01435	Peptidase family M48	3	0	0	0
PF01436	NHL repeat	16	0	0	3
PF01439	Metallothionein	3	0	0	0
PF01448	ELM2 domain	3	0	0	0
PF01450	Acetohydroxy acid isomeroreductase, catalytic domain	2	0	0	0
PF01451	Low molecular weight phosphotyrosine protein phosphatase	1	0	0	0
PF01453	D-mannose binding lectin	81	9	0	1
PF01457	Leishmanolysin	1	0	0	0
PF01458	Uncharacterized protein family (UPF0051)	2	0	0	0
PF01459	Eukaryotic porin	8	0	0	0
PF01466	Skp1 family, dimerisation domain	11	0	0	0
PF01467	Cytidylyltransferase	11	0	0	0
PF01471	Putative peptidoglycan binding domain	5	0	0	0
PF01472	PUA domain	5	0	0	0
PF01474	Class-II DAHP synthetase family	4	0	0	0
PF01476	LysM domain	36	0	0	0
PF01477	PLAT/LH2 domain	14	0	0	0
PF01479	S4 domain	15	0	0	0
PF01480	PWI domain	1	0	0	0
PF01485	IBR domain	29	1	0	1
PF01486	K-box region	30	0	0	0
PF01487	Type I 3-dehydroquinase	2	0	0	0
PF01488	Shikimate / quinate 5-dehydrogenase	5	0	0	0
PF01490	Transmembrane amino acid transporter protein	62	0	0	0
PF01491	Frataxin-like domain	2	0	0	0
PF01493	GXGXG motif	3	0	0	0
PF01494	FAD binding domain	2	0	0	0
PF01496	V-type ATPase 116kDa subunit family	2	0	0	0
PF01501	Glycosyl transferase family 8	34	0	0	0
PF01502	Phosphoribosyl-AMP cyclohydrolase	2	0	0	0
PF01503	Phosphoribosyl-ATP pyrophosphohydrolase	2	0	0	0
PF01504	Phosphatidylinositol-4-phosphate 5-Kinase	17	0	0	0
PF01507	Phosphoadenosine phosphosulfate reductase family	2	0	0	0
PF01509	TruB family pseudouridylate synthase (N terminal domain)	3	1	0	0
PF01512	Respiratory-chain NADH dehydrogenase 51 Kd subunit	1	0	0	0
PF01513	ATP-NAD kinase	3	0	0	0
PF01521	Iron-sulphur cluster biosynthesis	3	0	0	0
PF01529	DHHC zinc finger domain	28	0	0	0
PF01532	Glycosyl hydrolase family 47	4	0	0	0
PF01535	PPR repeat	3673	195	0	78
PF01536	Adenosylmethionine decarboxylase	3	0	0	0
PF01541	GIY-YIG catalytic domain	3	0	0	0
PF01544	CorA-like Mg2+ transporter protein	10	0	0	0
PF01545	Cation efflux family	8	0	0	0
PF01546	Peptidase family M20/M25/M40	15	0	0	0
PF01549	ShK domain-like	4	0	0	0
PF01553	Acyltransferase	27	0	0	0
PF01554	MatE	106	0	0	1
PF01556	DnaJ C terminal region	20	1	0	0
PF01557	Fumarylacetoacetate (FAA) hydrolase family	3	0	0	0
PF01559	Zein seed storage protein	9	4	0	2
PF01564	Spermine/spermidine synthase	5	0	0	0
PF01565	FAD binding domain	34	1	0	0
PF01566	Natural resistance-associated macrophage protein	8	0	0	0
PF01569	PAP2 superfamily	12	0	0	0
PF01571	Aminomethyltransferase folate-binding domain	1	0	0	0
PF01575	MaoC like domain	3	0	0	0
PF01582	TIR domain	2	0	0	0
PF01583	Adenylylsulphate kinase	3	0	0	0
PF01585	G-patch domain	13	0	0	0
PF01588	Putative tRNA binding domain	4	0	0	0
PF01590	GAF domain	10	0	0	0
PF01591	6-phosphofructo-2-kinase	2	0	0	0
PF01592	NifU-like N terminal domain	2	0	0	0
PF01593	Flavin containing amine oxidoreductase	18	0	0	0
PF01595	Domain of unknown function DUF21	4	0	0	0
PF01596	O-methyltransferase	7	0	0	0
PF01597	Glycine cleavage H-protein	2	0	0	0
PF01598	Sterol desaturase	27	0	0	0
PF01599	Ribosomal protein S27a	3	0	0	0
PF01602	Adaptin N terminal region	10	0	0	1
PF01603	Protein phosphatase 2A regulatory B subunit (B56 family)	10	0	0	0
PF01609	Transposase DDE domain	0	0	9	0
PF01612	3'-5' exonuclease	10	2	0	0
PF01619	Proline dehydrogenase	1	0	0	0
PF01624	MutS domain I	2	0	0	0
PF01625	Peptide methionine sulfoxide reductase	4	0	0	0
PF01627	Hpt domain	5	0	0	0
PF01632	Ribosomal protein L35	2	0	0	0
PF01633	Choline/ethanolamine kinase	4	0	0	0
PF01634	ATP phosphoribosyltransferase	1	0	0	0
PF01636	Phosphotransferase enzyme family	14	0	0	0
PF01641	SelR domain	3	0	0	0
PF01643	Acyl-ACP thioesterase	7	0	0	0
PF01645	Conserved region in glutamate synthase	3	0	0	0
PF01648	4'-phosphopantetheinyl transferase superfamily	2	0	0	0
PF01649	Ribosomal protein S20	1	0	0	0
PF01650	Peptidase C13 family	4	0	0	0
PF01652	Eukaryotic initiation factor 4E	3	0	0	0
PF01655	Ribosomal protein L32	3	0	0	0
PF01656	CobQ/CobB/MinD/ParA nucleotide binding domain	3	0	0	0
PF01657	Domain of unknown function DUF26	100	5	0	1
PF01658	Myo-inositol-1-phosphate synthase	2	0	0	0
PF01661	Appr-1-p processing enzyme family	4	0	0	0
PF01663	Type I phosphodiesterase / nucleotide pyrophosphatase	1	0	0	0
PF01667	Ribosomal protein S27	4	0	0	0
PF01676	Metalloenzyme superfamily	3	0	0	0
PF01678	Diaminopimelate epimerase	4	0	0	0
PF01679	Uncharacterized protein family UPF0057	9	0	0	0
PF01680	SOR/SNZ family	1	0	0	0
PF01687	Riboflavin kinase	2	0	0	0
PF01694	Rhomboid family	16	0	0	0
PF01697	Domain of unknown function	5	0	0	0
PF01698	Floricaula / Leafy protein	1	0	0	0
PF01699	Sodium/calcium exchanger protein	26	1	0	0
PF01702	Queuine tRNA-ribosyltransferase	2	0	0	0
PF01704	UTP--glucose-1-phosphate uridylyltransferase	3	0	0	0
PF01709	Domain of unknown function DUF28	1	0	0	0
PF01712	Deoxynucleoside kinase	3	0	0	0
PF01713	Smr domain	4	0	0	0
PF01715	IPP transferase	7	0	0	0
PF01716	Manganese-stabilising protein / photosystem II polypeptide	1	0	0	0
PF01717	Cobalamin-independent synthase, Catalytic domain	2	0	0	0
PF01722	BolA-like protein	4	0	0	0
PF01725	Ham1 family	1	0	0	0
PF01728	FtsJ-like methyltransferase	5	0	0	0
PF01729	Quinolinate phosphoribosyl transferase, C-terminal domain	1	0	0	0
PF01733	Nucleoside transporter	2	0	0	0
PF01734	Patatin-like phospholipase	23	0	0	0
PF01737	YCF9	0	2	0	0
PF01738	Dienelactone hydrolase family	9	0	0	0
PF01740	STAS domain	11	0	0	0
PF01743	Poly A polymerase family	3	0	0	0
PF01746	tRNA (Guanine-1)-methyltransferase	1	0	0	0
PF01747	ATP-sulfurylase	2	0	0	0
PF01749	Importin beta binding domain	4	0	0	0
PF01751	Toprim domain	5	0	0	0
PF01753	MYND finger	10	0	0	0
PF01754	A20-like zinc finger	14	0	0	0
PF01756	Acyl-CoA oxidase	3	0	0	0
PF01758	Sodium Bile acid symporter family	5	0	0	0
PF01761	3-dehydroquinate synthase	1	0	0	0
PF01762	Galactosyltransferase	23	0	0	0
PF01764	Lipase (class 3)	52	0	0	0
PF01765	Ribosome recycling factor	2	0	0	0
PF01774	UreD urease accessory protein	1	0	0	0
PF01775	Ribosomal L18ae protein family	3	0	0	0
PF01776	Ribosomal L22e protein family	2	2	0	0
PF01777	Ribosomal L27e protein family	2	0	0	0
PF01778	Ribosomal L28e protein family	2	0	0	0
PF01779	Ribosomal L29e protein family	2	0	0	0
PF01780	Ribosomal L37ae protein family	3	0	0	0
PF01781	Ribosomal L38e protein family	2	0	0	0
PF01782	RimM N-terminal domain	1	0	0	0
PF01783	Ribosomal L32p protein family	1	1	0	0
PF01786	Alternative oxidase	4	0	0	0
PF01789	PsbP	5	0	0	0
PF01794	Ferric reductase like transmembrane component	11	0	0	0
PF01795	MraW methylase family	1	0	0	0
PF01798	Putative snoRNA binding domain	6	0	0	0
PF01799	[2Fe-2S] binding domain	8	0	0	0
PF01805	Surp module	8	0	0	1
PF01808	AICARFT/IMPCHase bienzyme	2	0	0	0
PF01809	Domain of unknown function DUF37	1	0	0	0
PF01812	5-formyltetrahydrofolate cyclo-ligase family	2	0	0	0
PF01813	ATP synthase subunit D	2	0	0	0
PF01814	Hemerythrin HHE cation binding domain	4	0	0	0
PF01817	Chorismate mutase type II	1	0	0	0
PF01820	D-ala D-ala ligase N-terminus	3	0	0	0
PF01823	MAC/Perforin domain	7	0	0	0
PF01833	IPT/TIG domain	4	0	0	0
PF01839	FG-GAP repeat	9	0	0	0
PF01841	Transglutaminase-like superfamily	1	0	0	0
PF01842	ACT domain	65	1	0	0
PF01843	DIL domain	11	0	0	0
PF01844	HNH endonuclease	4	0	0	0
PF01846	FF domain	10	0	0	0
PF01849	NAC domain	6	0	0	0
PF01851	Proteasome/cyclosome repeat	22	0	0	0
PF01852	START domain	22	0	0	0
PF01853	MOZ/SAS family	1	0	0	0
PF01857	Retinoblastoma-associated protein B domain	3	1	0	0
PF01858	Retinoblastoma-associated protein A domain	4	0	0	0
PF01866	Putative diphthamide synthesis protein	2	0	0	0
PF01869	BadF/BadG/BcrA/BcrD ATPase family	2	0	0	0
PF01871	AMMECR1	1	0	0	0
PF01872	RibD C-terminal domain	1	0	0	0
PF01873	Domain found in IF2B/IF5	5	0	0	0
PF01875	Protein of unknown function DUF52	1	0	0	0
PF01876	RNase P subunit p30	2	0	0	0
PF01878	Protein of unknown function DUF55	1	0	0	0
PF01883	Domain of unknown function DUF59	3	0	0	0
PF01885	RNA 2'-phosphotransferase, Tpt1 / KptA family	1	0	0	0
PF01894	Uncharacterised protein family UPF0047	2	0	0	0
PF01900	Rpp14 family	1	0	0	0
PF01902	ATP-binding region	1	0	0	0
PF01903	CbiX	1	0	0	0
PF01907	Ribosomal protein L37e	2	0	0	0
PF01909	Nucleotidyltransferase domain	14	0	0	0
PF01912	eIF-6 family	2	0	0	0
PF01915	Glycosyl hydrolase family 3 C terminal domain	17	0	0	0
PF01916	Deoxyhypusine synthase	3	0	0	0
PF01918	Alba	10	0	0	0
PF01920	KE2 family protein	5	0	0	0
PF01922	SRP19 protein	1	0	0	0
PF01925	Domain of unknown function DUF81	1	0	0	0
PF01926	GTPase of unknown function	95	1	0	1
PF01927	Protein of unknown function DUF82	1	0	0	0
PF01928	CYTH domain	3	0	0	0
PF01929	Ribosomal protein L14	2	0	0	0
PF01933	Uncharacterised protein family UPF0052	1	0	0	0
PF01938	TRAM domain	2	0	0	0
PF01940	Integral membrane protein DUF92	3	0	0	0
PF01946	Thi4 family	2	0	0	0
PF01959	3-dehydroquinate synthase (EC 4.6.1.3)	1	0	0	0
PF01960	ArgJ family	1	0	0	0
PF01963	TraB family	2	0	0	0
PF01964	ThiC family	1	0	0	0
PF01965	DJ-1/PfpI family	11	0	0	0
PF01966	HD domain	9	0	0	0
PF01967	MoaC family	1	0	0	0
PF01968	Hydantoinase/oxoprolinase	1	0	0	0
PF01975	Survival protein SurE	2	0	0	0
PF01979	Amidohydrolase family	5	0	0	0
PF01980	Uncharacterised protein family UPF0066	1	0	0	0
PF01981	Peptidyl-tRNA hydrolase PTH2	2	0	0	0
PF01984	Double-stranded DNA-binding domain	1	0	0	0
PF01985	CRS1 / YhbY domain	28	0	0	0
PF01987	Protein of unknown function DUF124	1	0	0	0
PF01988	Integral membrane protein DUF125	9	0	0	0
PF01990	ATP synthase (F/14-kDa) subunit	2	0	0	0
PF01991	ATP synthase (E/31 kDa) subunit	3	0	0	0
PF01992	ATP synthase (C/AC39) subunit	1	0	0	0
PF01997	Translin family	2	0	0	0
PF02002	TFIIE alpha subunit	1	0	0	0
PF02005	N2,N2-dimethylguanosine tRNA methyltransferase	3	0	0	0
PF02012	BNR/Asp-box repeat	12	0	0	0
PF02018	Carbohydrate binding domain	13	0	0	0
PF02020	eIF4-gamma/eIF5/eIF2-epsilon	5	0	0	0
PF02022	Integrase Zinc binding domain	0	0	1	0
PF02033	Ribosome-binding factor A	1	0	0	0
PF02036	SCP-2 sterol transfer family	1	0	0	0
PF02037	SAP domain	13	1	0	0
PF02041	Auxin binding protein	1	0	0	0
PF02042	RWP-RK domain	12	1	0	0
PF02045	CCAAT-binding transcription factor (CBF-B/NF-YA) subunit B	9	0	0	0
PF02068	Plant PEC family metallothionein	1	0	0	0
PF02071	Aromatic-di-Alanine (AdAR) repeat	18	0	0	0
PF02089	Palmitoyl protein thioesterase	2	0	0	0
PF02091	Glycyl-tRNA synthetase alpha subunit	1	0	0	0
PF02092	Glycyl-tRNA synthetase beta subunit	1	0	0	0
PF02095	Extensin-like protein repeat	16	0	0	0
PF02096	60Kd inner membrane protein	4	0	0	0
PF02099	Josephin	2	0	0	0
PF02109	DAD family	1	0	0	0
PF02110	Hydroxyethylthiazole kinase family	1	0	0	0
PF02115	RHO protein GDP dissociation inhibitor	3	0	0	0
PF02121	Phosphatidylinositol transfer protein	1	0	0	0
PF02127	Aminopeptidase I zinc metalloprotease (M18)	2	0	0	0
PF02130	Uncharacterized protein family UPF0054	2	0	0	0
PF02133	Permease for cytosine/purines, uracil, thiamine, allantoin	1	0	0	0
PF02134	Repeat in ubiquitin-activating (UBA) protein	10	0	0	0
PF02135	TAZ zinc finger	6	0	0	0
PF02136	Nuclear transport factor 2 (NTF2) domain	9	0	0	0
PF02137	Adenosine-deaminase (editase) domain	1	0	0	0
PF02138	Beige/BEACH domain	3	0	0	0
PF02140	Galactose binding lectin domain	9	4	0	0
PF02141	DENN (AEX-3) domain	3	0	0	0
PF02142	MGS-like domain	3	0	0	0
PF02146	Sir2 family	2	0	0	0
PF02148	Zn-finger in ubiquitin-hydrolases and other protein	7	0	0	0
PF02149	Kinase associated domain 1	3	0	0	0
PF02150	RNA polymerases M/15 Kd subunit	5	0	0	0
PF02151	UvrB/uvrC motif	10	0	0	0
PF02152	Dihydroneopterin aldolase	1	0	0	0
PF02162	XYPPX repeat	31	0	0	0
PF02163	Peptidase family M50	3	0	0	0
PF02167	Cytochrome C1 family	1	0	0	0
PF02170	PAZ domain	20	1	0	0
PF02171	Piwi domain	17	0	0	0
PF02176	TRAF-type zinc finger	9	0	0	0
PF02178	AT hook motif	79	4	0	0
PF02179	BAG domain	10	0	0	0
PF02181	Formin Homology 2 Domain	17	0	0	0
PF02182	YDG/SRA domain	20	0	0	0
PF02183	Homeobox associated leucine zipper	23	0	0	0
PF02184	HAT (Half-A-TPR) repeat	35	0	0	4
PF02190	ATP-dependent protease La (LON) domain	4	0	0	0
PF02195	ParB-like nuclease domain	1	0	0	0
PF02201	SWIB/MDM2 domain	16	0	0	0
PF02204	Vacuolar sorting protein 9 (VPS9) domain	1	0	0	0
PF02205	WH2 motif	1	0	0	0
PF02207	Putative zinc finger in N-recognin (UBR box)	3	0	0	0
PF02209	Villin headpiece domain	5	0	0	0
PF02212	Dynamin GTPase effector domain	8	0	0	0
PF02213	GYF domain	7	0	0	0
PF02214	K+ channel tetramerisation domain	4	1	0	0
PF02219	Methylenetetrahydrofolate reductase	1	0	0	0
PF02221	ML domain	2	0	0	0
PF02222	ATP-grasp domain	1	0	0	0
PF02223	Thymidylate kinase	1	0	0	0
PF02225	PA domain	63	1	0	0
PF02229	Transcriptional Coactivator p15 (PC4)	2	0	0	0
PF02230	Phospholipase/Carboxylesterase	5	0	0	0
PF02234	Cyclin-dependent kinase inhibitor	4	0	0	0
PF02237	Biotin protein ligase C terminal domain	1	0	0	0
PF02238	Cytochrome c oxidase subunit VIIa	2	1	0	0
PF02245	Methylpurine-DNA glycosylase (MPG)	1	0	0	0
PF02254	TrkA-N domain	3	0	0	0
PF02256	Iron hydrogenase small subunit	1	0	0	0
PF02259	FAT domain	3	0	0	0
PF02260	FATC domain	5	0	0	0
PF02263	Guanylate-binding protein, N-terminal domain	4	0	0	0
PF02265	S1/P1 Nuclease	5	0	0	0
PF02268	Transcription initiation factor IIA, gamma subunit, helical domain	2	0	0	0
PF02269	Transcription initiation factor IID, 18kD subunit	1	0	0	0
PF02270	Transcription initiation factor IIF, beta subunit	1	0	0	0
PF02271	Ubiquinol-cytochrome C reductase complex 14kD subunit	3	0	0	0
PF02272	DHHA1 domain	2	0	0	0
PF02290	Signal recognition particle 14kD protein	1	0	0	0
PF02291	Transcription initiation factor IID, 31kD subunit	1	0	0	0
PF02297	Cytochrome oxidase c subunit VIb	3	0	0	0
PF02298	Plastocyanin-like domain	63	0	0	0
PF02301	HORMA domain	4	0	0	0
PF02309	AUX/IAA family	24	0	0	0
PF02319	E2F/DP family winged-helix DNA-binding domain	12	0	0	0
PF02320	Ubiquinol-cytochrome C reductase hinge protein	3	0	0	0
PF02325	YGGT family	3	0	0	0
PF02330	Mitochondrial glycoprotein	7	0	0	0
PF02338	OTU-like cysteine protease	12	0	0	0
PF02347	Glycine cleavage system P-protein	1	0	0	0
PF02348	Cytidylyltransferase	1	0	0	0
PF02353	Cyclopropane-fatty-acyl-phospholipid synthase	5	0	0	0
PF02357	Transcription termination factor nusG	1	0	0	0
PF02358	Trehalose-phosphatase	22	0	0	0
PF02359	Cell division protein 48 (CDC48), N-terminal domain	5	0	0	1
PF02361	Cobalt transport protein	1	0	0	0
PF02362	B3 DNA binding domain	120	3	0	0
PF02364	1,3-beta-glucan synthase component	8	0	0	0
PF02365	No apical meristem (NAM) protein	100	1	0	1
PF02368	Bacterial Ig-like domain (group 2)	1	0	0	0
PF02370	M protein repeat	97	0	0	0
PF02373	JmjC domain	17	0	0	0
PF02374	Anion-transporting ATPase	3	0	0	0
PF02375	jmjN domain	8	0	0	0
PF02383	SacI homology domain	7	0	0	0
PF02386	Cation transport protein	4	0	0	0
PF02390	Putative methyltransferase	3	0	0	0
PF02391	MoaE protein	1	0	0	0
PF02401	LytB protein	1	0	0	0
PF02403	Seryl-tRNA synthetase N-terminal domain	2	0	0	0
PF02409	O-methyltransferase N-terminus	2	0	0	0
PF02416	mttA/Hcf106 family	2	0	0	0
PF02423	Ornithine cyclodeaminase/mu-crystallin family	1	0	0	0
PF02427	Photosystem I reaction centre subunit IV / PsaE	1	0	0	0
PF02428	Potato type II proteinase inhibitor family	2	1	0	0
PF02431	Chalcone-flavanone isomerase	2	0	0	0
PF02441	Flavoprotein	4	1	0	0
PF02446	4-alpha-glucanotransferase	2	0	0	0
PF02450	Lecithin:cholesterol acyltransferase	7	0	0	0
PF02453	Reticulon	15	0	0	0
PF02458	Transferase family	77	1	0	0
PF02463	RecF/RecN/SMC N terminal domain	7	0	0	0
PF02466	Tim17/Tim22/Tim23 family	19	1	0	0
PF02469	Fasciclin domain	27	0	0	0
PF02470	mce related protein	1	0	0	0
PF02475	Met-10+ like-protein	2	0	0	0
PF02482	Sigma 54 modulation protein / S30EA ribosomal protein	1	0	0	0
PF02485	Core-2/I-Branching enzyme	12	0	0	0
PF02492	CobW/HypB/UreG, nucleotide-binding domain	4	0	0	0
PF02493	MORN repeat	67	0	0	0
PF02496	ABA/WDS induced protein	7	0	0	0
PF02502	Ribose/Galactose Isomerase	1	0	0	0
PF02507	Photosystem I reaction centre subunit III	1	0	0	0
PF02514	CobN/Magnesium Chelatase	1	0	0	0
PF02516	Oligosaccharyl transferase STT3 subunit	3	0	0	0
PF02517	CAAX amino terminal protease family	6	0	0	0
PF02518	Histidine kinase-, DNA gyrase B-, and HSP90-like ATPase	32	0	0	0
PF02519	Auxin responsive protein	69	0	0	0
PF02524	KID repeat	9	0	0	0
PF02527	Glucose inhibited division protein	1	0	0	0
PF02531	PsaD	1	0	0	0
PF02535	ZIP Zinc transporter	17	0	0	0
PF02536	mTERF	25	0	0	0
PF02537	CrcB-like protein	2	0	0	0
PF02538	Hydantoinase B/oxoprolinase	1	0	0	0
PF02542	YgbB family	1	0	0	0
PF02544	3-oxo-5-alpha-steroid 4-dehydrogenase	4	0	0	0
PF02545	Maf-like protein	3	0	0	0
PF02548	Ketopantoate hydroxymethyltransferase	3	0	0	0
PF02551	Acyl-CoA thioesterase	3	0	0	0
PF02559	CarD-like/TRCF domain	1	0	0	0
PF02560	Cyanate lyase C-terminal domain	1	0	0	0
PF02567	Phenazine biosynthesis-like protein	3	0	0	0
PF02569	Pantoate-beta-alanine ligase	1	0	0	0
PF02574	Homocysteine S-methyltransferase	3	0	0	0
PF02575	Uncharacterised BCR, YbaB family COG0718	1	0	0	0
PF02576	Uncharacterised BCR, YhbC family COG0779	2	0	0	0
PF02577	Uncharacterised ACR, COG1259	1	0	0	0
PF02580	D-Tyr-tRNA(Tyr) deacylase	1	0	0	0
PF02581	Thiamine monophosphate synthase/TENI	1	0	0	0
PF02585	GlcNAc-PI de-N-acetylase	2	0	0	0
PF02586	Uncharacterised ACR, COG2135	1	0	0	0
PF02590	Uncharacterized ACR, COG1576	1	0	0	0
PF02594	Uncharacterised ACR, YggU family COG1872	2	0	0	0
PF02597	ThiS family	1	0	0	0
PF02598	Uncharacterized ACR, COG2106	1	0	0	0
PF02602	Uroporphyrinogen-III synthase HemD	1	0	0	0
PF02605	Photosystem I reaction centre subunit XI	1	0	0	0
PF02606	Tetraacyldisaccharide-1-P 4'-kinase	1	0	0	0
PF02617	ATP-dependent Clp protease adaptor protein ClpS	1	0	0	0
PF02620	Uncharacterized ACR, COG1399	1	0	0	0
PF02622	Uncharacterized ACR, COG1678	3	0	0	0
PF02628	Cytochrome oxidase assembly protein	1	0	0	0
PF02629	CoA binding domain	1	0	0	0
PF02630	SCO1/SenC	2	0	0	0
PF02631	RecX family	1	0	0	0
PF02636	Uncharacterized ACR, COG1565	2	0	0	0
PF02637	GatB/Yqey domain	1	0	0	0
PF02657	Fe-S metabolism associated domain	1	0	0	0
PF02666	Phosphatidylserine decarboxylase	1	0	0	0
PF02670	1-deoxy-D-xylulose 5-phosphate reductoisomerase	1	0	0	0
PF02671	Paired amphipathic helix repeat	7	0	0	0
PF02672	CP12 domain	2	0	0	0
PF02676	Uncharacterized ACR, COG1590	1	0	0	0
PF02678	Pirin	3	0	0	0
PF02679	(2R)-phospho-3-sulfolactate synthase (ComA)	1	0	0	0
PF02681	Divergent PAP2 family	5	0	0	0
PF02683	Cytochrome C biogenesis protein transmembrane region	1	0	0	0
PF02684	Lipid-A-disaccharide synthetase	1	0	0	0
PF02686	Glu-tRNAGln amidotransferase C subunit	1	0	0	0
PF02701	Dof domain, zinc finger	29	0	0	0
PF02704	Gibberellin regulated protein	13	0	0	0
PF02705	K+ potassium transporter	30	0	0	0
PF02713	Domain of unknown function DUF220	1	0	0	0
PF02714	Domain of unknown function DUF221	10	0	0	0
PF02724	CDC45-like protein	2	0	0	0
PF02727	Copper amine oxidase, N2 domain	5	0	0	0
PF02728	Copper amine oxidase, N3 domain	6	0	0	0
PF02729	Aspartate/ornithine carbamoyltransferase, carbamoyl-P binding domain	2	0	0	0
PF02731	SKIP/SNW domain	2	0	0	0
PF02732	ERCC4 domain	2	0	0	0
PF02733	Dak1 domain	1	0	0	0
PF02734	DAK2 domain	2	0	0	0
PF02735	Ku70/Ku80 beta-barrel domain	3	0	0	0
PF02736	Myosin N-terminal SH3-like domain	10	0	0	0
PF02737	3-hydroxyacyl-CoA dehydrogenase, NAD binding domain	4	0	0	0
PF02738	Aldehyde oxidase and xanthine dehydrogenase, molybdopterin binding domain	8	0	0	0
PF02739	5'-3' exonuclease, N-terminal resolvase-like domain	2	0	0	0
PF02746	Mandelate racemase / muconate lactonizing enzyme, N-terminal domain	1	0	0	0
PF02747	Proliferating cell nuclear antigen, C-terminal domain	3	0	0	0
PF02749	Quinolinate phosphoribosyl transferase, N-terminal domain	1	0	0	0
PF02751	Transcription initiation factor IIA, gamma subunit, beta-barrel domain	2	0	0	0
PF02765	Telomere-binding protein alpha subunit, central domain	3	0	0	0
PF02769	AIR synthase related protein, C-terminal domain	4	0	0	2
PF02770	Acyl-CoA dehydrogenase, middle domain	8	0	0	0
PF02771	Acyl-CoA dehydrogenase, N-terminal domain	3	0	0	0
PF02772	S-adenosylmethionine synthetase, central domain	3	0	0	0
PF02773	S-adenosylmethionine synthetase, C-terminal domain	3	0	0	0
PF02774	Semialdehyde dehydrogenase, dimerisation domain	2	0	0	0
PF02775	Thiamine pyrophosphate enzyme, C-terminal TPP binding domain	5	0	0	0
PF02776	Thiamine pyrophosphate enzyme, N-terminal TPP binding domain	5	0	0	0
PF02777	Iron/manganese superoxide dismutases, C-terminal domain	3	0	0	0
PF02779	Transketolase, pyridine binding domain	17	0	0	0
PF02780	Transketolase, C-terminal domain	13	0	0	0
PF02781	Glucose-6-phosphate dehydrogenase, C-terminal domain	5	0	0	0
PF02782	FGGY family of carbohydrate kinases, C-terminal domain	2	0	0	0
PF02784	Pyridoxal-dependent decarboxylase, pyridoxal binding domain	7	0	0	0
PF02785	Biotin carboxylase C-terminal domain	3	0	0	0
PF02786	Carbamoyl-phosphate synthase L chain, ATP binding domain	5	0	0	0
PF02787	Carbamoyl-phosphate synthetase large chain, oligomerisation domain	1	0	0	0
PF02788	Ribulose bisphosphate carboxylase large chain, N-terminal domain	2	0	0	0
PF02789	Cytosol aminopeptidase family, N-terminal domain	2	0	0	0
PF02791	DDT domain	7	0	0	0
PF02792	Mago nashi protein	2	0	0	0
PF02797	Chalcone and stilbene synthases, C-terminal domain	48	1	0	0
PF02798	Glutathione S-transferase, N-terminal domain	91	2	0	0
PF02799	Myristoyl-CoA:protein N-myristoyltransferase, C-terminal domain	1	0	0	0
PF02800	Glyceraldehyde 3-phosphate dehydrogenase, C-terminal domain	8	0	0	0
PF02801	Beta-ketoacyl synthase, C-terminal domain	5	0	0	0
PF02803	Thiolase, C-terminal domain	4	0	0	0
PF02806	Alpha amylase, C-terminal all-beta domain	4	0	0	0
PF02809	Ubiquitin interaction motif	18	0	0	0
PF02810	SEC-C motif	2	0	0	0
PF02811	PHP domain	2	0	0	0
PF02812	Glu/Leu/Phe/Val dehydrogenase, dimerisation domain	3	0	0	0
PF02815	MIR domain	2	0	0	0
PF02817	e3 binding domain	6	0	0	0
PF02823	ATP synthase, Delta/Epsilon chain, beta-sandwich domain	1	0	0	0
PF02824	TGS domain	5	0	0	0
PF02826	D-isomer specific 2-hydroxyacid dehydrogenase, NAD binding domain	19	0	0	0
PF02834	2',5' RNA ligase family	1	0	0	0
PF02836	Glycosyl hydrolases family 2, TIM barrel domain	1	0	0	0
PF02837	Glycosyl hydrolases family 2, sugar binding domain	1	0	0	0
PF02838	Glycosyl hydrolase family 20, domain 2	4	0	0	0
PF02840	Prp18 domain	1	0	0	0
PF02841	Guanylate-binding protein, C-terminal domain	2	0	0	0
PF02843	Phosphoribosylglycinamide synthetase, C domain	5	0	0	0
PF02844	Phosphoribosylglycinamide synthetase, N domain	3	0	0	0
PF02845	CUE domain	4	0	0	0
PF02847	MA3 domain	19	0	0	0
PF02852	Pyridine nucleotide-disulphide oxidoreductase, dimerisation domain	7	0	0	0
PF02854	MIF4G domain	10	0	0	0
PF02861	Clp amino terminal domain	19	0	0	0
PF02862	DDHD domain	1	0	0	0
PF02866	lactate/malate dehydrogenase, alpha/beta C-terminal domain	11	0	0	0
PF02867	Ribonucleotide reductase, barrel domain	2	0	0	0
PF02874	ATP synthase alpha/beta family, beta-barrel domain	8	0	0	0
PF02875	Mur ligase family, glutamate ligase domain	2	0	0	0
PF02877	Poly(ADP-ribose) polymerase, regulatory domain	3	0	0	0
PF02878	Phosphoglucomutase/phosphomannomutase, alpha/beta/alpha domain I	4	0	0	0
PF02879	Phosphoglucomutase/phosphomannomutase, alpha/beta/alpha domain II	4	0	0	0
PF02880	Phosphoglucomutase/phosphomannomutase, alpha/beta/alpha domain III	2	0	0	0
PF02881	SRP54-type protein, helical bundle domain	9	1	0	0
PF02882	Tetrahydrofolate dehydrogenase/cyclohydrolase, NAD(P)-binding domain	3	0	0	0
PF02883	Adaptin C-terminal domain	1	0	0	0
PF02885	Glycosyl transferase family, helical bundle domain	1	0	0	0
PF02886	LBP / BPI / CETP family, C-terminal domain	2	0	0	0
PF02887	Pyruvate kinase, alpha/beta domain	11	0	0	0
PF02889	Sec63 domain	6	0	0	0
PF02891	MIZ zinc finger	4	0	0	0
PF02892	BED zinc finger	9	0	24	0
PF02893	GRAM domain	18	0	0	0
PF02894	Oxidoreductase family, C-terminal alpha/beta domain	4	0	0	0
PF02896	PEP-utilising enzyme, TIM barrel domain	1	0	0	0
PF02897	Prolyl oligopeptidase, N-terminal beta-propeller domain	5	0	0	0
PF02900	Catalytic LigB subunit of aromatic ring-opening dioxygenase	2	0	0	0
PF02902	Ulp1 protease family, C-terminal catalytic domain	21	1	0	0
PF02910	Fumarate reductase/succinate dehydrogenase flavoprotein C-terminal domain	2	0	0	0
PF02911	Formyl transferase, C-terminal domain	1	0	0	0
PF02913	FAD linked oxidases, C-terminal domain	2	0	0	0
PF02915	Rubrerythrin	1	0	0	0
PF02919	Eukaryotic DNA topoisomerase I, DNA binding fragment	1	0	0	0
PF02921	Ubiquinol cytochrome reductase transmembrane region	1	0	0	0
PF02922	Isoamylase N-terminal domain	8	0	0	0
PF02926	THUMP domain	1	0	0	0
PF02928	C5HC2 zinc finger	6	0	0	0
PF02929	Beta galactosidase small chain	1	0	0	0
PF02933	Cell division protein 48 (CDC48), domain 2	1	0	0	0
PF02934	PET112 family, N terminal region	1	0	0	0
PF02938	GAD domain	1	0	0	0
PF02941	Ferredoxin thioredoxin reductase variable alpha chain	2	0	0	0
PF02943	Ferredoxin thioredoxin reductase catalytic beta chain	1	0	0	0
PF02953	Tim10/DDP family zinc finger	8	0	0	0
PF02966	Mitosis protein DIM1	3	1	0	0
PF02969	TATA box binding protein associated factor (TAF)	1	0	0	0
PF02970	Tubulin binding cofactor A	1	0	0	0
PF02978	Signal peptide binding domain	6	1	0	0
PF02984	Cyclin, C-terminal domain	23	0	0	0
PF02985	HEAT repeat	466	1	0	2
PF02987	Late embryogenesis abundant protein	21	0	0	0
PF02990	Endomembrane protein 70	16	0	0	0
PF02991	Microtubule associated protein 1A/1B, light chain 3	4	0	0	0
PF02992	Transposase family tnp2	0	2	17	2
PF02996	Prefoldin subunit	4	0	0	0
PF03000	NPH3 family	26	0	0	0
PF03004	Plant transposase (Ptta/En/Spm family)	2	0	0	0
PF03005	Arabidopsis proteins of unknown function	60	0	0	0
PF03006	Haemolysin-III related	6	0	0	0
PF03009	Glycerophosphoryl diester phosphodiesterase family	11	0	0	0
PF03015	Male sterility protein	8	1	0	0
PF03016	Exostosin family	39	0	0	0
PF03017	TNP1/EN/SPM transposase	0	0	11	0
PF03018	Dirigent-like protein	41	0	0	0
PF03029	Conserved hypothetical ATP binding protein	4	0	0	0
PF03030	Inorganic H+ pyrophosphatase	7	0	0	1
PF03031	NLI interacting factor-like phosphatase	13	0	0	0
PF03033	Glycosyltransferase family 28 N-terminal domain	4	0	0	0
PF03034	Phosphatidyl serine synthase	2	0	0	0
PF03040	CemA family	1	0	0	0
PF03054	tRNA methyl transferase	1	0	0	0
PF03055	Retinal pigment epithelial membrane protein	12	0	0	0
PF03059	Nicotianamine synthase protein	4	0	0	0
PF03060	2-nitropropane dioxygenase	2	0	0	0
PF03061	Thioesterase superfamily	18	0	0	0
PF03062	MBOAT family	4	0	0	0
PF03069	Acetamidase/Formamidase family	2	0	0	0
PF03070	TENA/THI-4/PQQC family	2	0	0	0
PF03071	GNT-I family	1	0	0	0
PF03079	ARD/ARD' family	3	0	0	0
PF03080	Arabidopsis proteins of unknown function	16	0	0	0
PF03081	Exo70 exocyst complex subunit	17	0	0	0
PF03083	MtN3/saliva family	44	0	0	0
PF03087	Arabidopsis protein of unknown function	30	0	0	0
PF03088	Strictosidine synthase	20	0	0	2
PF03091	CutA1 divalent ion tolerance protein	1	0	0	0
PF03092	BT1 family	8	0	0	0
PF03094	Mlo family	11	0	0	0
PF03095	Phosphotyrosyl phosphate activator (PTPA) protein	1	0	0	0
PF03096	Ndr family	4	0	0	0
PF03097	BRO1-like domain	2	0	0	0
PF03099	Biotin/lipoate A/B protein ligase family	3	0	0	0
PF03100	CcmE	1	0	0	0
PF03101	FAR1 family	52	25	10	5
PF03104	DNA polymerase family B, exonuclease domain	4	0	0	0
PF03105	SPX domain	13	0	0	0
PF03106	WRKY DNA -binding domain	103	0	0	0
PF03107	C1 domain	22	0	0	0
PF03108	MuDR family transposase	10	0	15	2
PF03109	ABC1 family	14	0	0	0
PF03110	SBP domain	18	0	0	0
PF03124	EXS family	5	0	0	0
PF03126	Plus-3 domain	7	0	0	0
PF03127	GAT domain	9	0	0	0
PF03129	Anticodon binding domain	11	0	0	0
PF03130	PBS lyase HEAT-like repeat	61	0	0	0
PF03133	Tubulin-tyrosine ligase family	1	0	0	0
PF03134	TB2/DP1, HVA22 family	13	0	0	0
PF03138	Plant protein family	26	0	0	0
PF03140	Plant protein of unknown function	29	0	0	0
PF03141	Putative methyltransferase	24	0	0	0
PF03143	Elongation factor Tu C-terminal domain	11	0	0	0
PF03144	Elongation factor Tu domain 2	30	2	0	0
PF03145	Seven in absentia protein family	6	0	0	0
PF03147	Ferredoxin-fold anticodon binding domain	1	0	0	0
PF03151	Triose-phosphate Transporter family	47	0	0	0
PF03152	Ubiquitin fusion degradation protein UFD1	4	0	0	1
PF03155	ALG6, ALG8 glycosyltransferase family	2	0	0	0
PF03159	XRN 5'-3' exonuclease N-terminus	5	0	0	0
PF03161	LAGLIDADG DNA endonuclease family	1	0	0	0
PF03162	Tyrosine phosphatase family	3	0	0	0
PF03164	SAND protein	1	0	0	0
PF03167	Uracil DNA glycosylase superfamily	1	0	0	0
PF03168	Late embryogenesis abundant protein	5	0	0	0
PF03169	OPT oligopeptide transporter protein	28	0	0	0
PF03171	2OG-Fe(II) oxygenase superfamily	123	0	0	0
PF03178	CPSF A subunit region	4	0	0	0
PF03179	Vacuolar (H+)-ATPase G subunit	2	0	0	0
PF03181	BURP domain	10	0	0	0
PF03188	Cytochrome b561	7	0	0	0
PF03190	Protein of unknown function, DUF255	1	0	0	0
PF03193	Protein of unknown function, DUF258	1	0	0	0
PF03194	LUC7 N_terminus	3	0	0	0
PF03195	Protein of unknown function DUF260	36	0	0	0
PF03199	Eukaryotic glutathione synthase	2	0	0	0
PF03200	Mannosyl oligosaccharide glucosidase	1	0	0	0
PF03208	PRA1 family protein	12	2	0	1
PF03214	Reversibly glycosylated polypeptide	4	0	0	0
PF03215	Rad17 cell cycle checkpoint protein	1	0	0	0
PF03219	TLC ATP/ADP transporter	2	0	0	0
PF03222	Tryptophan/tyrosine permease family	2	0	0	0
PF03223	V-ATPase subunit C	2	0	0	0
PF03224	V-ATPase subunit H	2	0	0	0
PF03226	Yippee putative zinc-binding protein	5	0	0	0
PF03227	Gamma interferon inducible lysosomal thiol reductase (GILT)	2	0	0	0
PF03242	Late embryogenesis abundant protein	7	0	0	0
PF03244	Photosystem I reaction centre subunit VI	1	0	0	0
PF03248	Rer1 family	2	0	0	0
PF03254	Xyloglucan fucosyltransferase	18	0	0	1
PF03256	Anaphase-promoting complex, subunit 10 (APC10)	1	0	0	0
PF03266	Protein of unknown function, DUF265	1	0	0	0
PF03267	Arabidopsis protein of unknown function, DUF266	22	0	0	0
PF03271	EB1-like C-terminal motif	2	0	0	0
PF03283	Pectinacetylesterase	12	0	0	0
PF03291	mRNA capping enzyme	2	0	0	0
PF03297	S25 ribosomal protein	3	0	0	0
PF03311	Cornichon protein	2	0	0	0
PF03321	GH3 auxin-responsive promoter	11	0	0	0
PF03328	HpcH/HpaI aldolase/citrate lyase family	1	0	0	0
PF03330	Rare lipoprotein A (RlpA)-like double-psi beta-barrel	88	0	0	0
PF03331	UDP-3-O-acyl N-acetylglycosamine deacetylase	1	0	0	0
PF03332	Eukaryotic phosphomannomutase	2	0	0	0
PF03345	Dolichyl-diphosphooligosaccharide-protein glycosyltransferase 48kD subunit	1	0	0	0
PF03348	Serine incorporator (Serinc)	4	0	0	0
PF03350	Uncharacterized protein family, UPF0114	3	0	0	0
PF03351	DOMON domain	7	0	0	0
PF03352	Methyladenine glycosylase	6	0	0	0
PF03357	ESCRT-III complex subunit	14	0	0	0
PF03358	NADPH-dependent FMN reductase	3	0	0	0
PF03360	Glycosyltransferase family 43	10	0	0	0
PF03364	Polyketide cyclase / dehydrase and lipid transport	11	0	0	0
PF03366	YEATS family	1	0	0	0
PF03367	ZPR1 zinc-finger domain	2	0	0	0
PF03368	Domain of unknown function	4	0	0	0
PF03371	PRP38 family	3	0	0	0
PF03372	Endonuclease/Exonuclease/phosphatase family	40	27	12	1
PF03378	CAS/CSE protein, C-terminus	1	0	0	0
PF03381	LEM3 (ligand-effect modulator 3) family / CDC50 family	7	0	0	0
PF03386	Early nodulin 93 ENOD93 protein	8	0	0	0
PF03398	Eukaryotic protein of unknown function, DUF292	10	0	0	0
PF03399	SAC3/GANP/Nin1/mts3/eIF-3 p25 family	4	0	0	0
PF03404	Mo-co oxidoreductase dimerisation domain	5	0	0	0
PF03405	Fatty acid desaturase	10	0	0	0
PF03416	Peptidase family C54	1	0	0	0
PF03417	Acyl-coenzyme A:6-aminopenicillanic acid acyl-transferase	1	0	0	0
PF03435	Saccharopine dehydrogenase	3	0	0	0
PF03439	Supt5 repeat	2	0	0	0
PF03441	FAD binding domain of DNA photolyase	5	0	0	0
PF03446	NAD binding domain of 6-phosphogluconate dehydrogenase	8	0	0	0
PF03447	Homoserine dehydrogenase, NAD binding domain	1	0	0	0
PF03450	CO dehydrogenase flavoprotein C-terminal domain	8	0	0	0
PF03453	MoeA N-terminal region (domain I and II)	1	0	0	0
PF03454	MoeA C-terminal region (domain IV)	1	0	0	0
PF03455	dDENN domain	1	0	0	0
PF03456	uDENN domain	1	0	0	0
PF03460	Nitrite/Sulfite reductase ferredoxin-like half domain	4	0	0	0
PF03462	PCRF domain	6	0	0	0
PF03463	eRF1 domain 1	4	0	0	0
PF03464	eRF1 domain 2	4	0	0	0
PF03465	eRF1 domain 3	4	0	0	0
PF03467	Smg-4/UPF3 family	1	0	0	0
PF03468	XS domain	8	1	0	0
PF03469	XH domain	12	2	0	0
PF03470	XS zinc finger domain	7	1	0	0
PF03471	Transporter associated domain	1	0	0	0
PF03473	MOSC domain	3	0	0	0
PF03476	MOSC N-terminal beta barrel domain	3	0	0	0
PF03477	ATP cone domain	2	0	0	0
PF03478	Protein of unknown function (DUF295)	87	3	0	3
PF03479	Domain of unknown function (DUF296)	26	0	0	0
PF03483	B3/4 domain	2	0	0	0
PF03484	tRNA synthetase B5 domain	1	0	0	0
PF03485	Arginyl tRNA synthetase N terminal domain	1	0	0	0
PF03486	HI0933-like protein	1	0	0	0
PF03489	Saposin-like type B, region 2	9	0	0	0
PF03492	SAM dependent carboxyl methyltransferase	16	0	0	1
PF03501	Plectin/S10 domain	2	0	0	0
PF03514	GRAS family transcription factor	69	0	0	1
PF03517	Nucleotide-sensitive chloride conductance regulator (ICln)	1	0	0	0
PF03531	Structure-specific recognition protein (SSRP1)	2	0	0	0
PF03540	Transcription initiation factor TFIID 23-30kDa subunit	2	0	0	0
PF03547	Membrane transport protein	18	0	0	0
PF03552	Cellulose synthase	31	1	0	0
PF03556	Domain of unknown function (DUF298)	4	0	0	0
PF03568	Peptidase family C50	2	0	0	0
PF03572	Peptidase family S41	3	0	0	0
PF03587	Nep1 ribosome biogenesis protein	2	0	0	0
PF03595	C4-dicarboxylate transporter/malic acid transport protein	11	0	0	0
PF03600	Citrate transporter	5	0	0	0
PF03602	Conserved hypothetical protein 95	1	0	0	0
PF03604	DNA directed RNA polymerase, 7 kDa subunit	2	0	0	0
PF03618	Domain of unknown function (DUF299)	3	0	0	0
PF03619	Domain of unknown function	8	0	0	0
PF03629	Domain of unknown function (DUF303)	5	0	0	0
PF03630	Fumble	3	0	0	0
PF03634	TCP family transcription factor	21	2	0	1
PF03635	Vacuolar protein sorting-associated protein 35	1	0	0	0
PF03637	Mob1/phocein family	4	0	0	0
PF03638	Tesmin/TSO1-like CXC domain	18	0	0	0
PF03639	Glycosyl hydrolase family 81	2	0	0	0
PF03641	Possible lysine decarboxylase	13	0	0	0
PF03643	Vacuolar protein sorting-associated protein 26	2	0	0	0
PF03644	Glycosyl hydrolase family 85	1	0	0	0
PF03647	Transmembrane proteins 14C	5	0	0	0
PF03649	Uncharacterised protein family (UPF0014)	2	0	0	0
PF03650	Uncharacterised protein family (UPF0041)	5	0	0	0
PF03651	Partner of SLD five, PSF1	1	0	0	0
PF03652	Uncharacterised protein family (UPF0081)	1	0	0	0
PF03656	Pam16	3	0	0	0
PF03660	PHF5-like protein	2	0	0	0
PF03662	Glycosyl hydrolase family 79, N-terminal domain	4	0	0	0
PF03665	Uncharacterised protein family (UPF0172)	2	0	0	0
PF03669	Uncharacterised protein family (UPF0139)	1	0	0	0
PF03671	Uncharacterised protein family (UPF0185)	1	0	0	0
PF03674	Uncharacterised protein family (UPF0131)	1	0	0	0
PF03676	Uncharacterised protein family (UPF0183)	2	0	0	0
PF03690	Uncharacterised protein family (UPF0160)	1	0	0	0
PF03692	Uncharacterised protein family (UPF0153)	1	0	0	0
PF03694	Erg28 like protein	2	0	0	0
PF03715	Noc2p family	2	0	0	0
PF03719	Ribosomal protein S5, C-terminal domain	7	0	0	0
PF03720	UDP-glucose/GDP-mannose dehydrogenase family, UDP binding domain	4	0	0	0
PF03721	UDP-glucose/GDP-mannose dehydrogenase family, NAD binding domain	4	0	0	0
PF03725	3' exoribonuclease family, domain 2	10	0	0	0
PF03726	Polyribonucleotide nucleotidyltransferase, RNA binding domain	2	0	0	0
PF03727	Hexokinase	6	0	0	0
PF03730	Ku70/Ku80 C-terminal arm	3	0	0	0
PF03731	Ku70/Ku80 N-terminal alpha/beta domain	3	0	0	0
PF03732	Retrotransposon gag protein	5	4	24	2
PF03735	ENT domain	9	0	0	0
PF03737	Demethylmenaquinone methyltransferase	2	0	0	1
PF03741	Integral membrane protein TerC family	1	0	0	0
PF03745	Domain of unknown function (DUF309)	1	0	0	0
PF03759	Domain of unknown function (DUF315)	11	0	0	0
PF03760	Late embryogenesis abundant (LEA) group 1	5	0	0	0
PF03763	Remorin, C-terminal region	18	0	0	0
PF03764	Elongation factor G, domain IV	6	0	0	0
PF03765	CRAL/TRIO, N-terminus	28	0	0	0
PF03766	Remorin, N-terminal region	2	0	0	0
PF03767	HAD superfamily, subfamily IIIB (Acid phosphatase)	9	0	0	0
PF03770	Inositol polyphosphate kinase	1	0	0	0
PF03789	ELK domain	12	0	0	0
PF03790	KNOX1 domain	10	0	0	0
PF03791	KNOX2 domain	9	0	0	0
PF03798	Longevity-assurance protein (LAG1)	4	0	0	0
PF03800	Nuf2 family	2	0	0	0
PF03803	Scramblase	1	0	0	0
PF03807	NADP oxidoreductase coenzyme F420-dependent	1	0	0	0
PF03810	Importin-beta N-terminal domain	13	0	0	0
PF03813	Nrap protein	1	0	0	0
PF03819	MazG nucleotide pyrophosphohydrolase domain	4	0	0	0
PF03822	NAF domain	33	1	0	0
PF03824	High-affinity nickel-transport protein	2	0	0	0
PF03828	PAP/25A associated domain	8	0	0	0
PF03834	DNA repair protein rad10	1	0	0	0
PF03835	DNA repair protein Rad4	1	0	0	0
PF03847	Transcription initiation factor TFIID subunit A	2	0	0	0
PF03849	Transcription factor Tfb2	1	0	0	0
PF03850	Transcription factor Tfb4	1	0	0	0
PF03854	P-11 zinc finger	4	0	0	0
PF03859	CG-1 domain	7	0	0	0
PF03868	Ribosomal protein L6, N-terminal domain	2	0	0	0
PF03870	RNA polymerase Rpb8	3	0	0	0
PF03871	RNA polymerase Rpb5, N-terminal domain	3	0	0	0
PF03874	RNA polymerase Rpb4	1	0	0	0
PF03876	RNA polymerase Rpb7-like, N-terminal domain	5	0	0	0
PF03878	Hrf1 family	2	0	0	0
PF03881	Fructosamine kinase	1	0	0	0
PF03893	Lipase 3 N-terminal region	8	1	0	0
PF03897	Carotene hydroxylase	2	0	0	0
PF03900	Porphobilinogen deaminase, C-terminal domain	2	0	0	0
PF03901	Alg9-like mannosyltransferase family	3	0	0	0
PF03908	Sec20	4	0	0	0
PF03909	BSD domain	10	0	0	0
PF03911	Sec61beta family	2	0	0	0
PF03912	Photosystem II reaction centre W protein, PsbW	1	0	0	0
PF03914	CBF/Mak21 family	3	0	0	0
PF03917	Eukaryotic glutathione synthase, ATP binding domain	2	0	0	0
PF03918	Cytochrome C biogenesis protein	1	0	0	0
PF03919	mRNA capping enzyme, C-terminal domain	1	0	0	0
PF03924	CHASE domain	3	0	0	0
PF03931	Skp1 family, tetramerisation domain	11	0	0	0
PF03936	Terpene synthase family, metal binding domain	35	0	0	0
PF03937	TPR repeat region	1	0	0	0
PF03939	Ribosomal protein L23, N-terminal domain	1	0	0	0
PF03942	DTW domain	3	0	0	0
PF03946	Ribosomal protein L11, N-terminal domain	6	0	0	0
PF03947	Ribosomal Proteins L2, C-terminal domain	5	0	0	1
PF03948	Ribosomal protein L9, C-terminal domain	1	0	0	0
PF03949	Malic enzyme, NAD binding domain	7	0	0	0
PF03950	tRNA synthetases class I (E and Q), anti-codon binding domain	4	0	0	0
PF03951	Glutamine synthetase, beta-Grasp domain	4	0	0	0
PF03952	Enolase, N-terminal domain	3	0	0	0
PF03953	Tubulin/FtsZ family, C-terminal domain	17	0	0	0
PF03959	Serine hydrolase (FSH1)	1	0	0	0
PF03962	Mnd1 family	1	0	0	0
PF03966	Trm112p-like protein	2	0	0	0
PF03969	AFG1-like ATPase	3	0	0	0
PF03981	Ubiquinol-cytochrome C chaperone	1	0	0	0
PF03982	Diacylglycerol acyltransferase	2	0	0	0
PF03985	Paf1	1	0	0	0
PF03986	Autophagocytosis associated protein, N-terminal domain	2	0	0	0
PF03987	Autophagocytosis associated protein, C-terminal domain	3	0	0	0
PF03989	DNA gyrase C-terminal domain, beta-propeller	6	0	0	0
PF03997	VPS28 protein	1	0	0	0
PF03998	Utp11 protein	1	0	0	0
PF03999	Microtubule associated protein (MAP65/ASE1 family)	9	0	0	0
PF04003	Dip2/Utp12 Family	1	0	0	0
PF04004	Leo1-like protein	1	0	0	0
PF04006	Mpp10 protein	2	0	0	0
PF04012	PspA/IM30 family	1	0	0	0
PF04031	Las1-like	1	0	0	0
PF04032	RNAse P Rpr2/Rpp21/SNM1 subunit domain	1	0	0	0
PF04034	Domain of unknown function (DUF367)	1	0	0	0
PF04037	Domain of unknown function (DUF382)	1	0	0	0
PF04042	DNA polymerase alpha/epsilon subunit B	3	0	0	0
PF04043	Plant invertase/pectin methylesterase inhibitor	55	0	0	2
PF04045	Arp2/3 complex, 34 kD subunit p34-Arc	1	0	0	0
PF04046	PSP	2	0	0	0
PF04047	Periodic tryptophan protein 2 WD repeat associated presumed domain	1	0	0	0
PF04049	Anaphase promoting complex subunit 8 / Cdc23	1	0	0	0
PF04050	Up-frameshift suppressor 2	2	0	0	0
PF04051	Transport protein particle (TRAPP) component, Bet3	5	0	0	0
PF04053	Coatomer WD associated region	5	0	0	0
PF04054	CCR4-Not complex component, Not1	2	0	0	0
PF04055	Radical SAM superfamily	12	0	0	0
PF04056	Ssl1-like	1	0	0	0
PF04057	Replication factor-A protein 1, N-terminal domain	8	0	0	0
PF04059	RNA recognition motif 2	8	0	0	0
PF04061	ORMDL family	3	0	0	0
PF04062	P21-ARC (ARP2/3 complex 21 kDa subunit)	1	0	0	0
PF04063	Domain of unknown function (DUF383)	1	0	0	0
PF04064	Domain of unknown function (DUF384)	1	0	0	0
PF04065	Not1 N-terminal domain, CCR4-Not complex component	1	0	0	0
PF04068	Possible metal-binding domain in RNase L inhibitor, RLI	3	0	0	0
PF04072	Leucine carboxyl methyltransferase	1	0	0	0
PF04078	Cell differentiation family, Rcd1-like	3	0	0	0
PF04080	Per1-like	3	0	0	0
PF04081	DNA polymerase delta, subunit 4	3	0	0	0
PF04083	ab-hydrolase associated lipase region	4	0	0	0
PF04084	Origin recognition complex subunit 2	2	0	0	0
PF04086	Signal recognition particle, alpha subunit, N-terminal	2	0	0	0
PF04091	Exocyst complex subunit Sec15-like	3	0	0	0
PF04095	Nicotinate phosphoribosyltransferase (NAPRTase) family	2	0	0	0
PF04096	Nucleoporin autopeptidase	2	0	0	0
PF04097	Nucleoporin interacting component	1	0	0	0
PF04099	Sybindin-like family	2	0	0	0
PF04100	Vps53-like, N-terminal	1	0	0	0
PF04101	Glycosyltransferase family 28 C-terminal domain	3	0	0	0
PF04104	Eukaryotic-type DNA primase, large subunit	1	0	0	0
PF04106	Autophagy protein Apg5	1	0	0	0
PF04107	Glutamate-cysteine ligase family 2(GCS2)	1	0	0	0
PF04109	Autophagy protein Apg9	2	0	0	0
PF04110	Ubiquitin-like autophagy protein Apg12	1	0	0	0
PF04111	Autophagy protein Apg6	2	0	0	0
PF04112	Mak10 subunit, NatC N(alpha)-terminal acetyltransferase	1	0	0	0
PF04113	Gpi16 subunit, GPI transamidase component	1	0	0	0
PF04114	Gaa1-like, GPI transamidase component	1	0	0	0
PF04116	Fatty acid hydroxylase	2	0	0	0
PF04117	Mpv17 / PMP22 family	6	0	0	0
PF04121	Nuclear pore protein 84 / 107	1	0	0	0
PF04124	Dor1-like family	1	0	0	0
PF04127	DNA / pantothenate metabolism flavoprotein	2	0	0	0
PF04128	Partner of SLD five, PSF2	2	0	0	0
PF04129	Vps52 / Sac2 family	2	0	0	0
PF04130	Spc97 / Spc98 family	3	0	0	0
PF04132	Vacuolar protein sorting 36	1	0	0	0
PF04133	Vacuolar protein sorting 55	2	0	0	0
PF04134	Protein of unknown function, DUF393	3	0	0	0
PF04135	Nucleolar RNA-binding protein, Nop10p family	2	0	0	0
PF04136	Sec34-like family	1	0	0	0
PF04137	Endoplasmic Reticulum Oxidoreductin 1 (ERO1)	4	0	0	0
PF04139	Rad9	1	0	0	0
PF04140	Isoprenylcysteine carboxyl methyltransferase (ICMT) family	1	0	0	0
PF04142	Nucleotide-sugar transporter	7	0	0	0
PF04144	SCAMP family	8	0	0	0
PF04145	Ctr copper transporter family	4	0	0	0
PF04146	YT521-B-like family	12	0	0	0
PF04147	Nop14-like family	1	0	0	0
PF04151	Bacterial pre-peptidase C-terminal domain	1	0	0	0
PF04152	Mre11 DNA-binding presumed domain	2	0	0	0
PF04153	NOT2 / NOT3 / NOT5 family	3	0	0	0
PF04157	EAP30	2	0	0	0
PF04158	Sof1-like domain	2	0	0	0
PF04161	Arv1-like family	1	0	0	0
PF04172	LrgB-like family	2	0	0	0
PF04176	TIP41-like family	1	0	0	0
PF04177	TAP42-like family	1	0	0	0
PF04178	Got1-like family	3	0	0	0
PF04179	Initiator tRNA phosphoribosyl transferase	1	0	0	0
PF04181	Domain of Unknown Function (DUF408)	3	0	0	0
PF04185	Phosphoesterase family	5	0	0	0
PF04187	Protein of unknown function, DUF399	2	0	0	0
PF04188	Mannosyltransferase (PIG-V))	1	0	0	0
PF04189	Gcd10p family	1	0	0	0
PF04190	Protein of unknown function (DUF410)	1	0	0	0
PF04192	Utp21 specific WD40 associated putative domain	1	0	0	0
PF04193	PQ loop repeat	6	0	0	0
PF04194	Programmed cell death protein 2, C-terminal putative domain	2	0	0	0
PF04195	Putative gypsy type transposon	0	0	7	0
PF04199	Putative cyclase	2	0	0	0
PF04209	homogentisate 1,2-dioxygenase	1	0	0	0
PF04212	MIT (microtubule interacting and transport) domain	1	0	0	0
PF04227	Indigoidine synthase A like protein	1	0	0	0
PF04241	Protein of unknown function (DUF423)	1	0	0	0
PF04253	Transferrin receptor-like dimerisation domain	3	0	0	0
PF04258	Signal peptide peptidase	7	0	0	0
PF04263	Thiamin pyrophosphokinase, catalytic domain	3	0	0	0
PF04265	Thiamin pyrophosphokinase, vitamin B1 binding domain	3	0	0	0
PF04278	Tic22-like family	2	0	0	0
PF04280	Tim44-like domain	2	0	0	0
PF04305	Protein of unknown function (DUF455)	2	0	0	0
PF04321	RmlD substrate binding domain	1	0	0	0
PF04339	Protein of unknown function, DUF482	1	0	0	0
PF04359	Protein of unknown function (DUF493)	2	0	0	0
PF04366	Family of unknown function (DUF500)	4	0	0	0
PF04367	Protein of unknown function (DUF502)	5	0	0	0
PF04371	Porphyromonas-type peptidyl-arginine deiminase	1	0	0	0
PF04376	Arginine-tRNA-protein transferase, N terminus	1	0	0	0
PF04377	Arginine-tRNA-protein transferase, C terminus	2	0	0	0
PF04379	Protein of unknown function (DUF525)	2	0	0	0
PF04387	Protein tyrosine phosphatase-like protein, PTPLA	4	0	0	0
PF04389	Peptidase family M28	4	0	0	0
PF04396	Protein of unknown function, DUF537	4	0	0	0
PF04398	Protein of unknown function, DUF538	44	3	0	2
PF04406	Type IIB DNA topoisomerase	3	0	0	0
PF04408	Helicase associated domain (HA2)	15	0	0	1
PF04410	Gar1 protein RNA binding region	1	0	0	0
PF04413	3-Deoxy-D-manno-octulosonic-acid transferase (kdotransferase)	1	0	0	0
PF04414	Protein of unknown function (DUF516)	1	0	0	0
PF04418	Domain of unknown function (DUF543)	1	0	0	0
PF04419	4F5 protein family	2	0	0	0
PF04422	Coenzyme F420 hydrogenase/dehydrogenase, beta subunit N terminus	1	0	0	0
PF04423	Rad50 zinc hook motif	1	0	0	0
PF04424	Protein of unknown function (DUF544)	2	0	0	0
PF04427	Brix domain	6	0	0	0
PF04428	Choline kinase N terminus	1	0	0	0
PF04430	Protein of unknown function (DUF498/DUF598)	1	0	0	0
PF04431	Pectate lyase, N terminus	4	0	0	0
PF04432	Coenzyme F420 hydrogenase/dehydrogenase, beta subunit C terminus	1	0	0	0
PF04433	SWIRM domain	9	0	0	0
PF04434	SWIM zinc finger	97	31	22	2
PF04437	RINT-1 / TIP-1 family	2	0	0	0
PF04438	HIT zinc finger	8	0	0	0
PF04442	Cytochrome c oxidase assembly protein CtaG / Cox11	1	0	0	0
PF04450	Plant Basic Secretory Protein	4	0	0	0
PF04452	Protein of unknown function (DUF558)	1	0	0	0
PF04455	LOR/SDH bifunctional enzyme conserved region	1	0	0	0
PF04481	Protein of unknown function (DUF561)	1	0	0	0
PF04483	Protein of unknown function (DUF565)	3	0	0	0
PF04484	Family of unknown function (DUF566)	7	0	0	0
PF04488	Glycosyltransferase sugar-binding region containing DXD motif	2	0	0	0
PF04493	Endonuclease V	1	0	0	0
PF04494	WD40 associated region in TFIID subunit	1	0	0	0
PF04499	SIT4 phosphatase-associated protein	3	0	0	0
PF04502	Family of unknown function (DUF572)	3	0	0	0
PF04503	Single-stranded DNA binding protein, SSDP	1	0	0	0
PF04504	Protein of unknown function, DUF573	9	0	0	0
PF04508	Viral A-type inclusion protein repeat	126	0	0	0
PF04511	Der1-like family	2	0	0	0
PF04515	Protein of unknown function, DUF580	5	0	0	0
PF04520	Protein of unknown function, DUF584	17	0	0	0
PF04525	Protein of unknown function (DUF567)	28	0	0	0
PF04526	Protein of unknown function (DUF568)	10	0	0	0
PF04535	Domain of unknown function (DUF588)	37	0	0	0
PF04536	Domain of unknown function (DUF477)	1	0	0	0
PF04539	Sigma-70 region 3	6	0	0	0
PF04542	Sigma-70 region 2	7	0	0	0
PF04545	Sigma-70, region 4	6	0	0	0
PF04547	Protein of unknown function, DUF590	1	0	0	0
PF04548	AIG1 family	6	0	0	0
PF04551	GcpE protein	1	0	0	0
PF04557	Glutaminyl-tRNA synthetase, non-specific RNA binding region part 2	2	0	0	0
PF04558	Glutaminyl-tRNA synthetase, non-specific RNA binding region part 1	2	0	0	0
PF04560	RNA polymerase Rpb2, domain 7	7	0	0	0
PF04561	RNA polymerase Rpb2, domain 2	3	0	0	0
PF04563	RNA polymerase beta subunit	5	0	0	0
PF04564	U-box domain	61	0	0	0
PF04565	RNA polymerase Rpb2, domain 3	5	1	0	0
PF04566	RNA polymerase Rpb2, domain 4	5	0	0	0
PF04567	RNA polymerase Rpb2, domain 5	5	0	0	0
PF04570	Protein of unknown function (DUF581)	29	2	0	0
PF04571	lipin, N-terminal conserved region	2	0	0	0
PF04572	Alpha 1,4-glycosyltransferase conserved region	2	0	0	0
PF04573	Signal peptidase subunit	2	0	0	0
PF04576	Protein of unknown function, DUF593	13	0	0	0
PF04577	Protein of unknown function (DUF563)	28	0	0	0
PF04578	Protein of unknown function, DUF594	63	1	0	2
PF04588	Hypoxia induced protein conserved region	3	0	0	0
PF04597	Ribophorin I	2	0	0	0
PF04601	Protein of unknown function (DUF569)	13	0	0	0
PF04603	Ran-interacting Mog1 protein	1	0	0	0
PF04607	Region found in RelA / SpoT proteins	6	0	0	0
PF04614	Pex19 protein family	1	0	0	0
PF04615	Utp14 protein	1	0	0	0
PF04618	HD-ZIP protein N terminus	1	0	0	0
PF04627	Mitochondrial ATP synthase epsilon chain	1	0	0	0
PF04628	Sedlin, N-terminal conserved region	4	0	0	0
PF04640	Protein of unknown function, DUF597	14	0	0	0
PF04641	Protein of unknown function, DUF602	1	0	0	0
PF04646	Protein of unknown function, DUF604	8	0	0	0
PF04652	Protein of unknown function, DUF605	1	0	0	0
PF04654	Protein of unknown function, DUF599	6	0	0	0
PF04658	TAFII55 protein conserved region	2	0	0	0
PF04669	Protein of unknown function (DUF579)	7	0	0	0
PF04674	Phosphate-induced protein 1 conserved region	12	0	0	0
PF04675	DNA ligase N terminus	1	0	0	0
PF04676	Protein similar to CwfJ C-terminus 2	2	0	0	0
PF04677	Protein similar to CwfJ C-terminus 1	2	0	0	0
PF04678	Protein of unknown function, DUF607	4	0	0	0
PF04679	ATP dependent DNA ligase C terminal region	3	0	0	0
PF04683	Adhesion regulating molecule conserved region	1	0	0	0
PF04685	Protein of unknown function, DUF608	4	0	0	0
PF04689	DNA binding protein S1FA	1	0	0	0
PF04690	YABBY protein	7	0	0	0
PF04695	Peroxisomal membrane anchor protein (Pex14p) conserved region	3	0	0	0
PF04696	pinin/SDK/memA/ protein conserved region	1	0	0	0
PF04699	ARP2/3 complex 16 kDa subunit (p16-Arc)	1	0	0	0
PF04707	MSF1-like conserved region	2	0	0	0
PF04715	Anthranilate synthase component I, N terminal region	3	1	0	0
PF04716	ETC complex I subunit conserved region	1	0	0	0
PF04718	Mitochondrial ATP synthase g subunit	3	0	0	0
PF04719	hTAFII28-like protein conserved region	1	0	0	0
PF04720	Protein of unknown function (DUF506)	9	0	0	0
PF04722	Ssu72-like protein	1	0	0	0
PF04724	Glycosyltransferase family 17	3	0	0	0
PF04725	Photosystem II 10 kDa polypeptide PsbR	2	0	0	0
PF04727	ELMO/CED-12 family	6	0	0	0
PF04729	Anti-silencing protein, ASF1-like	1	0	0	0
PF04733	Coatomer epsilon subunit	2	0	0	0
PF04734	Neutral/alkaline non-lysosomal ceramidase	2	0	0	0
PF04739	5'-AMP-activated protein kinase, beta subunit, complex-interacting region	4	0	0	0
PF04749	PLAC8 family	21	0	0	0
PF04752	ChaC-like protein	2	0	0	0
PF04755	PAP_fibrillin	9	0	0	0
PF04756	OST3 / OST6 family	1	0	0	0
PF04757	Pex2 / Pex12 amino terminal region	4	0	0	0
PF04758	Ribosomal protein S30	2	0	0	0
PF04759	Protein of unknown function, DUF617	13	0	0	0
PF04760	Translation initiation factor IF-2, N-terminal region	1	0	0	0
PF04762	IKI3 family	1	0	0	0
PF04765	Protein of unknown function (DUF616)	8	0	0	0
PF04770	ZF-HD protein dimerisation region	13	2	0	0
PF04774	Hyaluronan / mRNA binding family	4	0	0	0
PF04777	Erv1 / Alr family	2	0	0	0
PF04781	Protein of unknown function (DUF627)	1	0	0	0
PF04782	Protein of unknown function (DUF632)	16	0	0	0
PF04783	Protein of unknown function (DUF630)	19	0	0	0
PF04784	Protein of unknown function, DUF547	15	0	0	0
PF04788	Protein of unknown function (DUF620)	9	0	0	0
PF04795	PAPA-1-like conserved region	2	0	0	0
PF04800	ETC complex I subunit conserved region	1	0	0	0
PF04802	Protein of unknown function (DUF625)	2	0	0	0
PF04810	Sec23/Sec24 zinc finger	8	1	0	0
PF04811	Sec23/Sec24 trunk domain	7	0	0	0
PF04815	Sec23/Sec24 helical domain	7	0	0	0
PF04818	Protein of unknown function, DUF618	5	0	0	0
PF04819	Family of unknown function (DUF716)	9	0	0	0
PF04824	Conserved region of Rad21 / Rec8 like protein	5	0	0	0
PF04825	N terminus of Rad21 / Rec8 like protein	4	0	0	0
PF04827	Plant transposon protein	7	5	1	1
PF04828	Protein of unknown function (DUF636)	2	0	0	0
PF04832	SOUL heme-binding protein	5	0	0	0
PF04833	Phytochelatin synthetase-like conserved region	10	0	0	0
PF04839	Plastid and cyanobacterial ribosomal protein (PSRP-3 / Ycf65)	1	0	0	0
PF04840	Vps16, C-terminal region	1	0	0	0
PF04842	Plant protein of unknown function (DUF639)	4	0	0	0
PF04844	Protein of unknown function, DUF623	33	2	0	1
PF04845	PurA ssDNA and RNA-binding protein	1	0	0	0
PF04851	Type III restriction enzyme, res subunit	7	0	0	0
PF04852	Protein of unknown function (DUF640)	12	0	0	0
PF04853	Plant neutral invertase	7	0	0	0
PF04855	SNF5 / SMARCB1 / INI1	1	0	0	0
PF04857	CAF1 family ribonuclease	12	0	0	0
PF04859	Plant protein of unknown function (DUF641)	8	0	0	0
PF04862	Protein of unknown function, DUF642	10	0	0	0
PF04863	Alliinase EGF-like domain	1	0	0	0
PF04864	Allinase	4	0	0	0
PF04871	Uso1 / p115 like vesicle tethering protein, C terminal region	1	0	0	0
PF04873	Ethylene insensitive 3	6	0	0	0
PF04874	Mak16 protein	1	0	0	0
PF04884	Protein of unknown function, DUF647	6	0	0	0
PF04885	Stigma-specific protein, Stig1	4	0	0	0
PF04889	Cwf15/Cwc15 cell cycle control protein	2	0	0	0
PF04893	Yip1 domain	5	0	0	0
PF04898	Glutamate synthase central domain	3	0	0	0
PF04900	Protein of unknown function, DUF652	2	0	0	0
PF04909	Amidohydrolase	2	0	0	0
PF04910	Protein of unknown function, DUF654	1	0	0	0
PF04921	XAP5 protein	1	0	0	0
PF04922	DIE2/ALG10 family	1	0	0	0
PF04926	Poly(A) polymerase predicted RNA binding domain	6	0	0	0
PF04927	Seed maturation protein	17	0	0	0
PF04928	Poly(A) polymerase central domain	5	0	0	0
PF04931	DNA polymerase phi	1	0	0	0
PF04934	MED6 mediator sub complex component	1	0	0	0
PF04935	Surfeit locus protein 6	1	0	0	0
PF04937	Protein of unknown function (DUF 659)	24	5	19	1
PF04938	Survival motor neuron (SMN) interacting protein 1 (SIP1)	1	0	0	0
PF04939	Ribosome biogenesis regulatory protein (RRS1)	2	0	0	0
PF04949	Family of unknown function (DUF662)	2	0	0	0
PF04950	Protein of unknown function (DUF663)	2	0	0	0
PF04968	CHORD	1	0	0	0
PF04969	CS domain	12	0	0	0
PF04970	NC domain	4	0	0	0
PF04977	Septum formation initiator	1	0	0	0
PF04981	NMD3 family	1	0	0	0
PF04982	HPP family	1	0	0	0
PF04983	RNA polymerase Rpb1, domain 3	5	0	0	0
PF04987	Phosphatidylinositolglycan class N (PIG-N)	1	0	0	0
PF04990	RNA polymerase Rpb1, domain 7	2	0	0	0
PF04992	RNA polymerase Rpb1, domain 6	2	0	0	0
PF04997	RNA polymerase Rpb1, domain 1	4	0	0	0
PF04998	RNA polymerase Rpb1, domain 5	4	0	0	0
PF05000	RNA polymerase Rpb1, domain 4	5	0	0	0
PF05001	RNA polymerase Rpb1 C-terminal repeat	59	0	0	0
PF05002	SGS domain	3	0	0	0
PF05003	Protein of unknown function (DUF668)	11	0	0	0
PF05004	Interferon-related developmental regulator (IFRD)	3	0	0	0
PF05007	Mannosyltransferase (PIG-M)	1	0	0	0
PF05008	Vesicle transport v-SNARE protein	5	0	0	0
PF05011	Lariat debranching enzyme, C-terminal domain	1	0	0	0
PF05018	Protein of unknown function (DUF667)	1	0	0	0
PF05019	Coenzyme Q (ubiquinone) biosynthesis protein Coq4	1	0	0	0
PF05021	NPL4 family	1	0	0	0
PF05022	SRP40, C-terminal domain	1	0	0	0
PF05023	Phytochelatin synthase	2	0	0	0
PF05024	N-acetylglucosaminyl transferase component (Gpi1)	1	0	0	0
PF05026	Dcp2, box A domain	1	0	0	0
PF05028	Poly (ADP-ribose) glycohydrolase (PARG)	1	0	0	0
PF05030	SSXT protein (N-terminal region)	3	0	0	0
PF05033	Pre-SET motif	20	0	0	0
PF05042	Caleosin related protein	9	0	0	0
PF05047	Mitochondrial ribosomal protein L51 / S25 / CI-B8 domain	3	0	0	0
PF05051	Cytochrome C oxidase copper chaperone (COX17)	2	0	0	0
PF05055	Protein of unknown function (DUF677)	1	0	0	0
PF05056	Protein of unknown function (DUF674)	2	0	0	0
PF05057	Putative serine esterase (DUF676)	8	0	0	0
PF05060	N-acetylglucosaminyltransferase II (MGAT2)	1	0	0	0
PF05063	MT-A70	3	0	0	0
PF05064	Nsp1-like C-terminal region	1	0	0	0
PF05071	NADH ubiquinone oxidoreductase subunit NDUFA12	2	0	0	0
PF05078	Protein of unknown function (DUF679)	13	0	0	0
PF05089	Alpha-N-acetylglucosaminidase (NAGLU)	1	0	0	0
PF05091	Eukaryotic translation initiation factor 3 subunit 7 (eIF-3)	2	0	0	0
PF05093	Anamorsin family	1	0	0	0
PF05096	Glutamine cyclotransferase	1	0	0	0
PF05116	Sucrose-6F-phosphate phosphohydrolase	3	0	0	0
PF05127	Putative ATPase (DUF699)	1	0	0	0
PF05129	Transcription elongation factor Elf1 like	4	0	0	0
PF05131	Pep3/Vps18/deep orange family	1	0	0	0
PF05132	RNA polymerase III RPC4	2	0	0	0
PF05140	ResB-like family	1	0	0	0
PF05142	Domain of unknown function (DUF702)	5	0	0	0
PF05147	Lanthionine synthetase C-like protein	1	0	0	0
PF05148	Hypothetical methyltransferase	1	0	0	0
PF05153	Family of unknown function (DUF706)	1	0	0	0
PF05160	DSS1/SEM1 family	2	0	0	0
PF05172	MPPN (rrm-like) domain	2	0	0	0
PF05173	Dihydrodipicolinate reductase, C-terminus	3	0	0	0
PF05176	ATP10 protein	1	0	0	0
PF05178	Krr1 family	2	0	0	0
PF05179	RNA pol II accessory factor, Cdc73 family	1	0	0	0
PF05180	DNL zinc finger	4	0	0	0
PF05182	Fip1 motif	2	0	0	0
PF05183	RNA dependent RNA polymerase	7	0	0	0
PF05184	Saposin-like type B, region 1	9	0	0	0
PF05185	PRMT5 arginine-N-methyltransferase	1	0	0	0
PF05187	Electron transfer flavoprotein-ubiquinone oxidoreductase	1	0	0	0
PF05188	MutS domain II	2	0	0	0
PF05189	RNA 3'-terminal phosphate cyclase (RTC), insert domain	1	0	0	0
PF05190	MutS family domain IV	3	0	0	0
PF05191	Adenylate kinase, active site lid	4	0	0	0
PF05192	MutS domain III	4	0	0	0
PF05193	Peptidase M16 inactive domain	17	0	0	0
PF05195	Aminopeptidase P, N-terminal domain	2	0	0	0
PF05198	Translation initiation factor IF-3, N-terminal domain	2	0	0	0
PF05199	GMC oxidoreductase	7	0	0	0
PF05201	Glutamyl-tRNAGlu reductase, N-terminal domain	2	0	0	0
PF05206	Protein of unknown function (DUF715)	1	0	0	0
PF05207	CSL zinc finger	3	0	0	0
PF05208	ALG3 protein	1	0	0	0
PF05212	Protein of unknown function (DUF707)	10	0	0	0
PF05216	UNC-50 family	1	0	0	0
PF05221	S-adenosyl-L-homocysteine hydrolase	1	0	0	0
PF05222	Alanine dehydrogenase/PNT, N-terminal domain	1	0	0	0
PF05236	Transcription initiation factor TFIID component TAF4 family	2	0	0	0
PF05237	MoeZ/MoeB domain	3	0	0	0
PF05239	PRC-barrel domain	2	0	0	0
PF05241	Emopamil binding protein	6	0	0	0
PF05249	Uncharacterised protein family (UPF0187)	1	0	0	0
PF05251	Uncharacterised protein family (UPF0197)	1	0	0	0
PF05254	Uncharacterised protein family (UPF0203)	1	0	0	0
PF05255	Uncharacterised protein family (UPF0220)	1	0	0	0
PF05266	Protein of unknown function (DUF724)	2	0	0	0
PF05277	Protein of unknown function (DUF726)	2	0	0	0
PF05282	AAR2 protein	1	0	0	0
PF05285	SDA1	1	0	0	0
PF05291	Bystin	1	0	0	0
PF05292	Malonyl-CoA decarboxylase (MCD)	1	0	0	0
PF05327	RNA polymerase I specific transcription initiation factor RRN3	1	0	0	0
PF05340	Protein of unknown function (DUF740)	2	0	0	0
PF05346	Eukaryotic membrane protein (cytomegalovirus gH-receptor) family	1	0	0	0
PF05347	Complex 1 protein (LYR family)	8	0	0	0
PF05348	Proteasome maturation factor UMP1	2	0	0	0
PF05362	Lon protease (S16) C-terminal proteolytic domain	3	0	0	0
PF05365	Ubiquinol-cytochrome C reductase, UQCRX/QCR9 like	1	0	0	0
PF05368	NmrA-like family	9	0	0	0
PF05378	Hydantoinase/oxoprolinase N-terminal region	1	0	0	0
PF05383	La domain	12	0	0	0
PF05391	Lsm interaction motif	1	0	0	0
PF05405	Mitochondrial ATP synthase B chain precursor (ATP-synt_B)	0	1	0	0
PF05406	WGR domain	4	0	0	0
PF05419	GUN4-like	1	0	0	0
PF05421	Protein of unknown function (DUF751)	1	0	0	0
PF05433	Rickettsia 17 kDa surface antigen	7	0	0	0
[truncated: 638 more rows]
