# Supplementary material for: Genome-wide patterns of genetic variation in sweet and grain sorghum (Sorghum bicolor)
Source: Genome Biol. 2011 Nov 21;12(11):R114. doi: 10.1186/gb-2011-12-11-r114 (PMC3334600; doi:10.1186/gb-2011-12-11-r114)
Supplement: Additional file 5 — Table S10. [file gb-2011-12-11-r114-S5.XLS]

## Sheet: Sheet1
Pfam	Non	Syn	% total SNPs	% Non SNPs	%Syn SNPs	%dN	dN/dS
Leucine Rich Repeat**	48966	32407	36.8885	39.2491	33.8154	60.1748	1.51097
PPR repeat**	12469	12201	11.1835	9.99463	12.7313	50.5432	1.02197
Protein kinase domain	4040	3160	3.26394	3.2383	3.29733	56.1111	1.27848
Protein tyrosine kinase	3733	2870	2.99331	2.99222	2.99473	56.5349	1.3007
Tetratricopeptide repeat**	3497	2339	2.64561	2.80305	2.44065	59.9212	1.49508
WD domain, G-beta repeat	2553	1923	2.02909	2.04638	2.00657	57.0375	1.32761
Zinc knuckle**	2257	1321	1.622	1.80912	1.37841	63.0799	1.70855
NB-ARC domain**	2233	1091	1.50685	1.78988	1.13841	67.1781	2.04675
Ankyrin repeat*	1836	1262	1.4044	1.47166	1.31685	59.264	1.45483
Leucine rich repeat N-terminal domain	1613	1209	1.27928	1.29291	1.26154	57.158	1.33416
HEAT repeat*	1411	1283	1.22126	1.131	1.33876	52.3756	1.09977
F-box domain*	1540	1024	1.16233	1.2344	1.0685	60.0624	1.50391
Armadillo/beta-catenin-like repeat*	1303	1139	1.10702	1.04443	1.1885	53.3579	1.14399
ABC transporter**	850	931	0.807373	0.681324	0.971461	47.726	0.912997
Kelch motif**	786	937	0.78108	0.630025	0.977722	45.6181	0.838847
Cytochrome P**	847	867	0.777	0.67892	0.90468	49.4166	0.976932
Myb-like DNA-binding domain*	782	477	0.570737	0.626819	0.49773	62.1128	1.63941
Zinc finger, CHC type (RING finger)	656	556	0.549431	0.525822	0.580164	54.1254	1.17986
RNA recognition motif. (a.k.a. RRM, RBD, or RNP domain)	674	497	0.530844	0.54025	0.5186	57.5576	1.35614
ATPase family associated with various cellular activities (AAA)**	466	556	0.463299	0.373526	0.580164	45.5969	0.838129
EF hand**	396	574	0.439726	0.317417	0.598946	40.8247	0.689895
Reverse transcriptase (RNA-dependent DNA polymerase)	538	374	0.413433	0.431238	0.390254	58.9912	1.4385
ABC transporter transmembrane region*	436	456	0.404366	0.349479	0.475818	48.8789	0.95614
Protein of unknown function, DUF	502	350	0.386233	0.402382	0.365211	58.9202	1.43429
Helicase conserved C-terminal domain*	432	414	0.383513	0.346273	0.431992	51.0638	1.04348
Domain of unknown function DUF	510	324	0.378074	0.408795	0.338081	61.1511	1.57407
Major Facilitator Superfamily	459	371	0.37626	0.367915	0.387124	55.3012	1.2372
IQ calmodulin-binding motif*	407	416	0.373087	0.326234	0.434079	49.4532	0.978365
D-mannose binding lectin*	404	388	0.359034	0.32383	0.404863	51.0101	1.04124
SWIM zinc finger	459	321	0.353594	0.367915	0.334951	58.8462	1.42991
Zinc finger, CH type**	517	252	0.348607	0.414406	0.262952	67.2302	2.05159
Regulator of chromosome condensation (RCC)**	254	495	0.339541	0.203596	0.516513	33.9119	0.513131
Multicopper oxidase	433	298	0.331381	0.347075	0.310951	59.2339	1.45302
Legume lectin domain	378	352	0.330928	0.302989	0.367298	51.7808	1.07386
C domain**	227	484	0.322314	0.181954	0.505035	31.9269	0.469008
ABC- type transporter**	308	375	0.309621	0.24688	0.391298	45.0952	0.821333
Methyltransferase domain	338	319	0.297835	0.270927	0.332864	51.446	1.05956
FNIP Repeat**	464	167	0.286048	0.371923	0.174258	73.5341	2.77844
DEAD/DEAH box helicase*	315	305	0.281062	0.252491	0.318255	50.8065	1.03279
BTB/POZ domain	339	274	0.277889	0.271728	0.285908	55.3018	1.23723
Peroxidase*	289	321	0.276529	0.23165	0.334951	47.377	0.900312
Viral A-type inclusion protein repeat*	281	287	0.257489	0.225238	0.299473	49.4718	0.979094
PBS lyase HEAT-like repeat*	271	295	0.256582	0.217222	0.307821	47.8799	0.918644
Endonuclease/Exonuclease/phosphatase family*	361	201	0.254769	0.289363	0.209735	64.2349	1.79602
M protein repeat	336	213	0.248876	0.269324	0.222257	61.2022	1.57746
PHD-finger	311	234	0.247062	0.249285	0.24417	57.0642	1.32906
PAN-like domain	257	232	0.221676	0.206	0.242083	52.5562	1.10776
Protein of unknown function (DUF)*	305	177	0.218503	0.244475	0.184692	63.278	1.72316
alpha/beta hydrolase fold	279	191	0.213063	0.223635	0.199301	59.3617	1.46073
S-locus glycoprotein family	248	197	0.20173	0.198786	0.205562	55.7303	1.25888
GDSL-like Lipase/Acylhydrolase	243	198	0.199917	0.194779	0.206605	55.102	1.22727
Integral membrane protein DUF	251	188	0.19901	0.201191	0.196171	57.1754	1.33511
RNA polymerase Rpb C-terminal repeat**	160	276	0.19765	0.128249	0.287995	36.6972	0.57971
MatE	256	175	0.195383	0.205199	0.182606	59.3968	1.46286
GTPase of unknown function*	199	230	0.194477	0.15951	0.239996	46.3869	0.865217
Eukaryotic protein of unknown function (DUF)*	287	142	0.194477	0.230047	0.148171	66.8998	2.02113
PA domain	269	158	0.19357	0.215619	0.164867	62.9977	1.70253
Mitochondrial carrier protein**	167	257	0.19221	0.13386	0.268169	39.3868	0.649805
Ubiquitin family**	88	318	0.18405	0.0705371	0.33182	21.6749	0.27673
GRAS family transcription factor	227	178	0.183597	0.181954	0.185736	56.0494	1.27528
Domain of unknown function (DUF)*	259	143	0.182237	0.207604	0.149215	64.4279	1.81119
Zinc finger C-x-C-x-C-x-H type (and similar)*	257	142	0.180877	0.206	0.148171	64.411	1.80986
Subtilisin N-terminal Region	240	155	0.179064	0.192374	0.161736	60.7595	1.54839
FAR family	220	171	0.17725	0.176343	0.178432	56.266	1.28655
OG-Fe(II) oxygenase superfamily	231	153	0.174077	0.18516	0.159649	60.1562	1.5098
Arabidopsis proteins of unknown function	220	160	0.172264	0.176343	0.166954	57.8947	1.375
Kinesin motor domain	196	181	0.170904	0.157105	0.188866	51.9894	1.08287
B DNA binding domain	202	174	0.17045	0.161915	0.181562	53.7234	1.16092
Zinc-binding dehydrogenase	232	144	0.17045	0.185962	0.150258	61.7021	1.61111
Subtilase family	231	139	0.16773	0.18516	0.145041	62.4324	1.66187
haloacid dehalogenase-like hydrolase**	154	213	0.16637	0.12344	0.222257	41.9619	0.723005
POT family*	235	131	0.165917	0.188366	0.136693	64.2077	1.79389
Pumilio-family RNA binding repeat	208	157	0.165464	0.166724	0.163823	56.9863	1.32484
Helix-loop-helix DNA-binding domain*	165	194	0.162744	0.132257	0.202431	45.961	0.850515
PAN domain*	171	185	0.161384	0.137066	0.19304	48.0337	0.924324
No apical meristem (NAM) protein*	235	121	0.161384	0.188366	0.126259	66.0112	1.94215
Sugar (and other) transporter	201	153	0.160477	0.161113	0.159649	56.7797	1.31373
hAT family dimerisation domain*	229	120	0.158211	0.183557	0.125215	65.616	1.90833
Cellulose synthase*	167	181	0.157757	0.13386	0.188866	47.9885	0.922652
DnaJ domain	194	151	0.156397	0.155502	0.157562	56.2319	1.28477
FBD*	222	123	0.156397	0.177946	0.128346	64.3478	1.80488
Transferase family*	157	186	0.155491	0.125845	0.194084	45.7726	0.844086
Pyridine nucleotide-disulphide oxidoreductase	167	175	0.155037	0.13386	0.182606	48.8304	0.954286
NF-X type zinc finger	197	133	0.149597	0.157907	0.13878	59.697	1.4812
NAD dependent epimerase/dehydratase family	185	143	0.148691	0.148288	0.149215	56.4024	1.29371
MATH domain	168	156	0.146877	0.134662	0.16278	51.8519	1.07692
Retrotransposon gag protein	193	116	0.140078	0.154701	0.121041	62.4595	1.66379
Calcium binding EGF domain*	211	96	0.139171	0.169129	0.100172	68.7296	2.19792
Transmembrane amino acid transporter protein	165	126	0.131918	0.132257	0.131476	56.701	1.30952
Plant PDR ABC transporter associated	139	146	0.129198	0.111417	0.152345	48.7719	0.952055
Prenyltransferase and squalene oxidase repeat	135	146	0.127384	0.10821	0.152345	48.0427	0.924658
Phospholipase D Active site motif**	103	177	0.126931	0.0825605	0.184692	36.7857	0.581921
BRCA C Terminus (BRCT) domain	162	118	0.126931	0.129852	0.123128	57.8571	1.37288
AMP-binding enzyme*	132	146	0.126025	0.105806	0.152345	47.482	0.90411
Integrase core domain	167	110	0.125571	0.13386	0.114781	60.2888	1.51818
Glycosyl hydrolases family **	201	76	0.125571	0.161113	0.079303	72.5632	2.64474
FAD binding domain*	125	146	0.122851	0.100195	0.152345	46.1255	0.856164
Protein of unknown function (DUF)	142	129	0.122851	0.113821	0.134606	52.3985	1.10078
Glutathione S-transferase, C-terminal domain	148	121	0.121945	0.118631	0.126259	55.0186	1.22314
X domain**	213	56	0.121945	0.170732	0.0584338	79.1822	3.80357
SET domain	152	115	0.121038	0.121837	0.119998	56.9288	1.32174
Jacalin-like lectin domain**	109	155	0.119678	0.0873698	0.161736	41.2879	0.703226
Calcineurin-like phosphoesterase*	125	138	0.119225	0.100195	0.143997	47.5285	0.905797
Heavy-metal-associated domain	130	133	0.119225	0.104203	0.13878	49.4297	0.977444
E-E ATPase**	99	163	0.118771	0.0793543	0.170084	37.7863	0.607362
U-box domain	129	130	0.117411	0.103401	0.13565	49.8069	0.992308
short chain dehydrogenase	134	123	0.116505	0.107409	0.128346	52.1401	1.08943
Papain family cysteine protease	155	101	0.116051	0.124242	0.105389	60.5469	1.53465
Alcohol dehydrogenase GroES-like domain	148	105	0.114691	0.118631	0.109563	58.498	1.40952
Thioredoxin**	74	176	0.113331	0.0593153	0.183649	29.6	0.420455
Glutathione S-transferase, N-terminal domain	129	120	0.112878	0.103401	0.125215	51.8072	1.075
B-box zinc finger*	111	132	0.110158	0.088973	0.137737	45.679	0.840909
Homeobox domain	121	121	0.109705	0.0969885	0.126259	50	1
Serine carboxypeptidase	141	101	0.109705	0.11302	0.105389	58.2645	1.39604
AT hook motif**	174	67	0.109251	0.139471	0.0699118	72.1992	2.59701
AP domain*	158	77	0.106532	0.126646	0.0803464	67.234	2.05195
Glycosyl hydrolase family *	157	73	0.104265	0.125845	0.0761726	68.2609	2.15068
Cathepsin propeptide inhibitor domain (I)	135	93	0.103358	0.10821	0.0970418	59.2105	1.45161
Protein of unknown function (DUF)*	156	69	0.101998	0.125043	0.0719987	69.3333	2.26087
IBR domain	132	86	0.098825	0.105806	0.0897376	60.5505	1.53488
K+ potassium transporter*	148	63	0.0956517	0.118631	0.065738	70.1422	2.34921
Lipase (class )	111	95	0.0933851	0.088973	0.0991287	53.8835	1.16842
Glycosyl hydrolases family *	87	118	0.0929317	0.0697356	0.123128	42.439	0.737288
'chromo' (CHRromatin Organisation MOdifier) domain	122	82	0.0924784	0.0977901	0.0855637	59.8039	1.4878
START domain*	94	109	0.0920251	0.0753465	0.113737	46.3054	0.862385
BED zinc finger	129	74	0.0920251	0.103401	0.077216	63.5468	1.74324
Elongation factor Tu domain **	57	144	0.0911184	0.0456888	0.150258	28.3582	0.395833
WRKY DNA #NAME? domain	121	80	0.0911184	0.0969885	0.0834768	60.199	1.5125
Ubiquitin carboxyl-terminal hydrolase	123	77	0.0906651	0.0985917	0.0803464	61.5	1.5974
Cation transporter/ATPase, N-terminus*	86	112	0.0897585	0.068934	0.116868	43.4343	0.767857
Rare lipoprotein A (RlpA)-like double-psi beta-barrel	115	83	0.0897585	0.0921792	0.0866072	58.0808	1.38554
Hsp protein	114	83	0.0893051	0.0913776	0.0866072	57.868	1.37349
Miro-like protein	92	103	0.0883985	0.0737434	0.107476	47.1795	0.893204
Protein of unknown function (DUF )*	141	54	0.0883985	0.11302	0.0563468	72.3077	2.61111
Ataxin- C-terminal region	101	93	0.0879452	0.0809574	0.0970418	52.0619	1.08602
Response regulator receiver domain	120	74	0.0879452	0.096187	0.077216	61.8557	1.62162
Dimerisation domain	98	95	0.0874918	0.0785527	0.0991287	50.7772	1.03158
Elongation factor Tu GTP binding domain**	54	136	0.0861319	0.0432841	0.141911	28.4211	0.397059
O-methyltransferase	87	101	0.0852252	0.0697356	0.105389	46.2766	0.861386
Cupin	114	74	0.0852252	0.0913776	0.077216	60.6383	1.54054
Triose-phosphate Transporter family*	75	111	0.0843186	0.0601169	0.115824	40.3226	0.675676
OPT oligopeptide transporter protein*	131	52	0.0829586	0.105004	0.0542599	71.5847	2.51923
KH domain	117	65	0.0825053	0.0937823	0.0678249	64.2857	1.8
Protein of unknown function (DUF)	121	61	0.0825053	0.0969885	0.0636511	66.4835	1.98361
Aldo/keto reductase family	95	84	0.0811453	0.076148	0.0876506	53.0726	1.13095
Pollen allergen	110	69	0.0811453	0.0881714	0.0719987	61.4525	1.5942
Annexin*	70	106	0.0797853	0.0561091	0.110607	39.7727	0.660377
SNF family N-terminal domain	100	76	0.0797853	0.0801558	0.079303	56.8182	1.31579
Double-stranded RNA binding motif	118	58	0.0797853	0.0945839	0.0605207	67.0455	2.03448
Plant protein of unknown function*	79	96	0.079332	0.0633231	0.100172	45.1429	0.822917
UBA/TS-N domain	84	91	0.079332	0.0673309	0.0949549	48	0.923077
Protein of unknown function, DUF*	123	51	0.0788787	0.0985917	0.0532165	70.6897	2.41176
CBS domain pair	102	70	0.077972	0.0817589	0.0730422	59.3023	1.45714
Late embryogenesis abundant protein	100	70	0.0770654	0.0801558	0.0730422	58.8235	1.42857
Terpene synthase, N-terminal domain	108	62	0.0770654	0.0865683	0.0646945	63.5294	1.74194
PB domain*	72	97	0.076612	0.0577122	0.101216	42.6036	0.742268
Male sterility protein	111	57	0.0761587	0.088973	0.0594772	66.0714	1.94737
Exostosin family*	72	88	0.0725321	0.0577122	0.0918245	45	0.818182
Terpene synthase family, metal binding domain	98	61	0.0720788	0.0785527	0.0636511	61.6352	1.60656
Cyclin, N-terminal domain	89	67	0.0707188	0.0713387	0.0699118	57.0513	1.32836
von Willebrand factor type A domain*	65	90	0.0702655	0.0521013	0.0939114	41.9355	0.722222
FAE/Type III polyketide synthase-like protein**	54	100	0.0698121	0.0432841	0.104346	35.0649	0.54
Formin Homology Domain	74	79	0.0693588	0.0593153	0.0824333	48.366	0.936709
MuDR family transposase*	110	43	0.0693588	0.0881714	0.0448688	71.8954	2.55814
Protease inhibitor/seed storage/LTP family**	55	97	0.0689055	0.0440857	0.101216	36.1842	0.56701
Pectinesterase	83	69	0.0689055	0.0665293	0.0719987	54.6053	1.2029
Protein of unknown function, DUF**	55	96	0.0684522	0.0440857	0.100172	36.4238	0.572917
Dirigent-like protein	70	81	0.0684522	0.0561091	0.0845203	46.3576	0.864198
Pre-SET motif	74	77	0.0684522	0.0593153	0.0803464	49.0066	0.961039
Chalcone and stilbene synthases, C-terminal domain*	64	84	0.0670922	0.0512997	0.0876506	43.2432	0.761905
Domain of unknown function (DUF)	74	74	0.0670922	0.0593153	0.077216	50	1
PLAT/LH domain	89	58	0.0666389	0.0713387	0.0605207	60.5442	1.53448
bZIP transcription factor	72	74	0.0661855	0.0577122	0.077216	49.3151	0.972973
Lipoxygenase	86	60	0.0661855	0.068934	0.0626076	58.9041	1.43333
Helicase associated domain (HA)	72	73	0.0657322	0.0577122	0.0761726	49.6552	0.986301
Clp amino terminal domain**	45	99	0.0652789	0.0360701	0.103303	31.25	0.454545
ACT domain	64	79	0.0648256	0.0512997	0.0824333	44.7552	0.810127
NAF domain	75	68	0.0648256	0.0601169	0.0709553	52.4476	1.10294
Glycosyl hydrolase family N terminal domain	88	54	0.0643722	0.0705371	0.0563468	61.9718	1.62963
Glycosyl hydrolase family C terminal domain	88	54	0.0643722	0.0705371	0.0563468	61.9718	1.62963
Bacterial transferase hexapeptide (three repeats)	72	69	0.0639189	0.0577122	0.0719987	51.0638	1.04348
Cyclic nucleotide-binding domain*	60	80	0.0634656	0.0480935	0.0834768	42.8571	0.75
OB-fold nucleic acid binding domain	90	50	0.0634656	0.0721402	0.052173	64.2857	1.8
Sodium/hydrogen exchanger family**	45	94	0.0630123	0.0360701	0.0980853	32.3741	0.478723
DHHC zinc finger domain	83	56	0.0630123	0.0665293	0.0584338	59.7122	1.48214
C-like domain	84	54	0.0625589	0.0673309	0.0563468	60.8696	1.55556
Plant invertase/pectin methylesterase inhibitor	63	74	0.0621056	0.0504982	0.077216	45.9854	0.851351
FYVE zinc finger	67	69	0.0616523	0.0537044	0.0719987	49.2647	0.971014
SRF-type transcription factor (DNA-binding and dimerisation domain)	74	61	0.061199	0.0593153	0.0636511	54.8148	1.21311
Harpin-induced protein (Hin)	68	64	0.059839	0.054506	0.0667814	51.5152	1.0625
WD-like Beta Propeller Repeat*	50	80	0.0589323	0.0400779	0.0834768	38.4615	0.625
Cation transporting ATPase, C-terminus	71	59	0.0589323	0.0569106	0.0615641	54.6154	1.20339
Ion transport protein*	53	74	0.0575724	0.0424826	0.077216	41.7323	0.716216
Glutaredoxin**	41	84	0.0566657	0.0328639	0.0876506	32.8	0.488095
Extensin-like protein repeat*	53	72	0.0566657	0.0424826	0.0751291	42.4	0.736111
Phosphotransferase enzyme family	61	63	0.0562124	0.0488951	0.065738	49.1935	0.968254
Protein phosphatase C	77	46	0.055759	0.06172	0.0479992	62.6016	1.67391
MORN repeat**	35	87	0.0553057	0.0280545	0.090781	28.6885	0.402299
Glycosyl transferases group	71	51	0.0553057	0.0569106	0.0532165	58.1967	1.39216
Protein of unknown function (DUF)	84	38	0.0553057	0.0673309	0.0396515	68.8525	2.21053
Ligand-gated ion channel*	87	35	0.0553057	0.0697356	0.0365211	71.3115	2.48571
Sulfotransferase domain	60	61	0.0548524	0.0480935	0.0636511	49.5868	0.983607
FHA domain*	86	35	0.0548524	0.068934	0.0365211	71.0744	2.45714
Receptor family ligand binding region*	86	35	0.0548524	0.068934	0.0365211	71.0744	2.45714
Berberine and berberine like*	49	71	0.0543991	0.0392764	0.0740857	40.8333	0.690141
PH domain*	44	75	0.0539457	0.0352686	0.0782595	36.9748	0.586667
YDG/SRA domain	66	53	0.0539457	0.0529028	0.0553034	55.4622	1.24528
Plastocyanin-like domain	72	47	0.0539457	0.0577122	0.0490426	60.5042	1.53191
Cupin domain	73	46	0.0539457	0.0585138	0.0479992	61.3445	1.58696
-Oxoacyl-[acyl-carrier-protein (ACP)] synthase III C terminal**	38	80	0.0534924	0.0304592	0.0834768	32.2034	0.475
Aminotransferase class I and II	64	53	0.0530391	0.0512997	0.0553034	54.7009	1.20755
Universal stress protein family	67	50	0.0530391	0.0537044	0.052173	57.265	1.34
Replication factor-A C terminal domain*	87	30	0.0530391	0.0697356	0.0313038	74.359	2.9
CRS / YhbY domain	67	49	0.0525858	0.0537044	0.0511295	57.7586	1.36735
LysM domain	75	40	0.0521324	0.0601169	0.0417384	65.2174	1.875
mTERF	67	46	0.0512258	0.0537044	0.0479992	59.292	1.45652
Nodulin-like**	36	75	0.0503191	0.0288561	0.0782595	32.4324	0.48
Basic region leucine zipper	52	59	0.0503191	0.041681	0.0615641	46.8468	0.881356
Disease resistance/zinc finger/chromosome condensation-like region*	37	72	0.0494125	0.0296577	0.0751291	33.945	0.513889
Acyltransferase	58	51	0.0494125	0.0464904	0.0532165	53.211	1.13725
Glycosyl hydrolases family *	43	65	0.0489592	0.034467	0.0678249	39.8148	0.661538
Ion channel	51	57	0.0489592	0.0408795	0.0594772	47.2222	0.894737
Sodium/calcium exchanger protein*	37	70	0.0485058	0.0296577	0.0730422	34.5794	0.528571
Phosphatidylinositol - and -kinase*	39	68	0.0485058	0.0312608	0.0709553	36.4486	0.573529
Histidine kinase-, DNA gyrase B-, and HSP-like ATPase	56	51	0.0485058	0.0448873	0.0532165	52.3364	1.09804
Domain of unknown function	60	47	0.0485058	0.0480935	0.0490426	56.0748	1.2766
GRF zinc finger	67	40	0.0485058	0.0537044	0.0417384	62.6168	1.675
Actin	49	57	0.0480525	0.0392764	0.0594772	46.2264	0.859649
CRAL/TRIO, N-terminus	52	52	0.0471459	0.041681	0.0542599	50	1
Aldehyde dehydrogenase family	62	42	0.0471459	0.0496966	0.0438253	59.6154	1.47619
Ras family	65	39	0.0471459	0.0521013	0.0406949	62.5	1.66667
DIL domain	47	56	0.0466925	0.0376732	0.0584338	45.6311	0.839286
Putative methyltransferase	49	54	0.0466925	0.0392764	0.0563468	47.5728	0.907407
